# Supplementary material for: Population-Specific Genetic and Expression Differentiation in Europeans
Source: Genome Biol Evol. 2020 Feb 6;12(4):358–69. doi: 10.1093/gbe/evaa021 (PMC7197493; doi:10.1093/gbe/evaa021)
Supplement: evaa021_Supplementary_Data [file evaa021_supplementary_data.zip]

Archive with 5 entries (5 files):
- Fig.S1.jpg
- Fig.S2.jpg
- Jiang_Assis_2019_GBE.SupplementaryMethodsFigures_R1.docx
- Jiang_Assis_2019_GBE.SupplementaryTables1-14_R1.xlsx
- Jiang_Assis_2019_GBE.Supporting_Information.docx
