# Supplementary material for: Population-Specific Genetic and Expression Differentiation in Europeans
Source: Genome Biol Evol. 2020 Feb 6;12(4):358–69. doi: 10.1093/gbe/evaa021 (PMC7197493; doi:10.1093/gbe/evaa021)
Supplement: evaa021_Supplementary_Data [file evaa021_supplementary_data.zip › Jiang_Assis_2019_GBE.SupplementaryTables1-14_R1.xlsx]

## Sheet: Supplementary Table 1
Supplementary Table 1. Estimated correlation coefficients between FST and PST (h2= 0.5) in all pairs of populations.
Populations	Pearson’s (r)	Spearman’s (ρ)
TSI-GBR	-0.0062	-0.0119
TSI-FIN	0.0115	0.0261**
TSI-YRI	0.0088	0.0234*
GBR-FIN	-0.0067	0.0034
GBR-YRI	0.012	0.0318***
FIN-YRI	0.009	0.0264**
*P<0.05, **P<0.01, ***P<0.001

## Sheet: Supplementary Table 2
Supplementary Table 2. Estimated correlation coefficients between FST and PST (h2= 1) in all pairs of populations.
Populations	Pearson’s (r)	Spearman’s (ρ)
TSI-GBR	-0.0116	-0.0119
TSI-FIN	0.0117	0.0261**
TSI-YRI	0.0162	0.0234*
GBR-FIN	-0.0097	0.0034
GBR-YRI	0.018*	0.0318***
FIN-YRI	0.0146	0.0264**
*P<0.05, **P<0.01, ***P<0.001

## Sheet: Supplementary Table 3
Supplementary Table 3. PBS4 of FST in four human populations.
Ensembl ID	Gene Name	TSI	GBR	FIN	YRI
ENSG00000000419	DPM1	0.00871696	0	0	0.201113
ENSG00000000457	SCYL3	0	0.00462227	0	0.0530816
ENSG00000000460	C1orf112	0	0.00419114	0	0.062306
ENSG00000000938	FGR	0	0.0162239	0.0361088	0.334474
ENSG00000001036	FUCA2	0.0142535	0	0	0.1419
ENSG00000001084	GCLC	0	0.0015824	0.00563993	0.103089
ENSG00000001167	NFYA	0	0.0143263	0.00244629	0.20074
ENSG00000001460	STPG1	0.00169049	0	0.00274949	0.0842028
ENSG00000001461	NIPAL3	0.00162528	0	0.0161579	0.135914
ENSG00000001561	ENPP4	0.00863986	0	0	0.121508
ENSG00000001629	ANKIB1	0	0.00145303	0.00907517	0.109085
ENSG00000001630	CYP51A1	0	0.00302663	0.017912	0.0958415
ENSG00000001631	KRIT1	0	0.00690352	0.0254815	0.204129
ENSG00000002016	RAD52	0	0.0037337	0.00696335	0.0915717
ENSG00000002330	BAD	0	0.00132073	0.000396935	0.230111
ENSG00000002549	LAP3	0.0072747	0	0.00266697	0.1636
ENSG00000002587	HS3ST1	0.00866175	0	0	0.0962635
ENSG00000002726	AOC1	0	0.0143092	0	0.12727
ENSG00000002745	WNT16	0	0.00696813	0.00704776	0.169689
ENSG00000002822	MAD1L1	0	0.00576958	0	0.163246
ENSG00000002834	LASP1	0.00892205	0	0.0059868	0.118571
ENSG00000002919	SNX11	0	0.0072604	0.0243995	0.0863052
ENSG00000003056	M6PR	0	0.013196	0.00792678	0.105394
ENSG00000003147	ICA1	0	0.00371997	0.00847223	0.291284
ENSG00000003249	DBNDD1	0.0256315	0	0	0.102387
ENSG00000003393	ALS2	0.00120996	0	0	0.138408
ENSG00000003400	CASP10	0	0.00682786	0	0.19175
ENSG00000003402	CFLAR	0	0.00442876	0.00902206	0.100182
ENSG00000003509	NDUFAF7	0.000462421	0	0.0178751	0.0965241
ENSG00000003756	RBM5	0	0.000720218	0	0.03682
ENSG00000003987	MTMR7	0.00699495	0	0	0.172916
ENSG00000004059	ARF5	0	0.000614533	0	0.0339009
ENSG00000004139	SARM1	0	0.000679793	0.00879225	0.0874774
ENSG00000004142	POLDIP2	0	0.00407001	0.00707046	0.0312031
ENSG00000004399	PLXND1	0	0.00470144	0.00842703	0.0920748
ENSG00000004455	AK2	0	0.0015586	0.00937243	0.136503
ENSG00000004468	CD38	0.00794594	0	0	0.245881
ENSG00000004478	FKBP4	0	0.0010893	0.00333531	0.0546486
ENSG00000004487	KDM1A	0	0.00964252	0.017944	0.147924
ENSG00000004534	RBM6	0	6.09701e-05	0.000534031	0.0312991
ENSG00000004660	CAMKK1	0	0.00737079	0.000280766	0.147046
ENSG00000004700	RECQL	0	0.00660771	0.0152537	0.124082
ENSG00000004766	CCDC132	0.0110686	0	0.00643391	0.228368
ENSG00000004777	ARHGAP33	0.0115609	0	0	0.16441
ENSG00000004779	NDUFAB1	0.00687866	0	0	0.110022
ENSG00000004838	ZMYND10	0.00392243	0	0	0.13364
ENSG00000004864	SLC25A13	0.00120018	0	0	0.0911416
ENSG00000004866	ST7	0.000403971	0	0.00433038	0.194402
ENSG00000004897	CDC27	0.00251301	0	0	0.0372421
ENSG00000004975	DVL2	0.00112595	0	8.37169e-05	0.107434
ENSG00000005007	UPF1	0.0187215	0	0	0.110603
ENSG00000005020	SKAP2	0	0.00325676	0.0183588	0.0775588
ENSG00000005059	CCDC109B	0.000392821	0	0.000104802	0.138301
ENSG00000005075	POLR2J	0.00368442	0	0	0.185179
ENSG00000005100	DHX33	0	0.00821878	0	0.124066
ENSG00000005102	MEOX1	0.0154505	0	0	0.182541
ENSG00000005156	LIG3	0.0016797	0	0.0195671	0.289677
ENSG00000005175	RPAP3	0	0.00509238	0.00831638	0.0946917
ENSG00000005187	ACSM3	0	0.00992919	0.0245036	0.187848
ENSG00000005189	AC004381.6	0	0.0151333	0.0278116	0.158553
ENSG00000005194	CIAPIN1	0.00167089	0	0.013751	0.0990642
ENSG00000005238	FAM214B	0.000522208	0	0.00214204	0.112604
ENSG00000005243	COPZ2	0	0.00485783	0.0177723	0.0946296
ENSG00000005339	CREBBP	0.00202098	0	0.00880594	0.240963
ENSG00000005379	BZRAP1	0.0022823	7.13635e-05	0	0.0671362
ENSG00000005436	GCFC2	0.00410905	0	0	0.263671
ENSG00000005448	WDR54	0.000492068	0	0	0.0539292
ENSG00000005469	CROT	0.00147037	0	0	0.154217
ENSG00000005471	ABCB4	0	0.0113418	0	0.212871
ENSG00000005483	KMT2E	0.00375014	0	0	0.240841
ENSG00000005486	RHBDD2	0	0.00209698	0	0.0734607
ENSG00000005700	IBTK	0.00382204	0	0.00328527	0.0106547
ENSG00000005801	ZNF195	0.00388127	0	0	0.0508968
ENSG00000005810	MYCBP2	0.00178303	0	0	0.217159
ENSG00000005812	FBXL3	0.00588399	0	0	0.279059
ENSG00000005844	ITGAL	0.000370377	0	0.0176273	0.155993
ENSG00000005882	PDK2	0.00214583	0	0	0.0348992
ENSG00000005884	ITGA3	0.00555314	0	0	0.167188
ENSG00000005955	GGNBP2	0.00997021	0	0	0.137955
ENSG00000006007	GDE1	0	0.00517081	0.0268152	0.221742
ENSG00000006015	C19orf60	0.00239443	0	0	0.125171
ENSG00000006016	CRLF1	0.00149127	0	0.0116847	0.234466
ENSG00000006025	OSBPL7	0.00398102	0	0.0325706	0.188859
ENSG00000006075	CCL3	0	0.0115676	0	0.0360215
ENSG00000006114	SYNRG	8.7761e-05	0	0	0.129022
ENSG00000006118	TMEM132A	0	0.00200142	0.00476434	0.069584
ENSG00000006125	AP2B1	0.00880113	0	0	0.0507595
ENSG00000006194	ZNF263	0	0.00519188	0.0034868	0.0847519
ENSG00000006210	CX3CL1	0	0.000620351	0.0240733	0.14881
ENSG00000006282	SPATA20	0	0.0317536	0.00806094	0.351219
ENSG00000006327	TNFRSF12A	0.00500696	0.00763665	0.00723832	0.0151828
ENSG00000006432	MAP3K9	0.000164372	0	0.00573216	0.0265963
ENSG00000006451	RALA	0.0043853	0	0	0.0805209
ENSG00000006453	BAIAP2L1	0.0101081	0	0	0.110104
ENSG00000006459	KDM7A	0.0176998	0	0.0455538	0.0234852
ENSG00000006530	AGK	0	0.00122855	0.00865743	0.109317
ENSG00000006534	ALDH3B1	0.00110634	0	0.0185674	0.0606003
ENSG00000006555	TTC22	0.00444525	0	0	0.0623608
ENSG00000006576	PHTF2	0	0.011601	0.018595	0.144229
ENSG00000006625	GGCT	0.00862935	0	0.000232472	0.181087
ENSG00000006634	DBF4	0	0.0109571	0.0210593	0.0945435
ENSG00000006652	IFRD1	0	0.00201286	0.0105242	0.0620291
ENSG00000006659	LGALS14	0	0.00742429	0.00223567	0.163072
ENSG00000006695	COX10	0	0.000859104	0.0284249	0.0725798
ENSG00000006704	GTF2IRD1	0.000493608	0	0.0160553	0.161931
ENSG00000006712	PAF1	0	0.022161	0.0268534	0.55469
ENSG00000006715	VPS41	0	0.000286348	0	0.127312
ENSG00000006740	ARHGAP44	0.0022155	0.000614891	0.00537514	0.215922
ENSG00000006744	ELAC2	0.000356124	0	0.0166636	0.0522287
ENSG00000006747	SCIN	0	0.00135085	0.00880809	0.0845937
ENSG00000006831	ADIPOR2	0.00112731	0.00672413	0	0.103972
ENSG00000006837	CDKL3	0	0.0208993	0	0.0552883
ENSG00000007038	PRSS21	0.0122463	0	0	0.0881506
ENSG00000007047	MARK4	0.00470104	0	0	0.0944629
ENSG00000007080	CCDC124	0.00907808	0	0.038589	0.155438
ENSG00000007129	CEACAM21	0	0.0118261	0	0.294045
ENSG00000007168	PAFAH1B1	0.0277269	0	0.00707133	0.157698
ENSG00000007202	KIAA0100	0	0.0176062	0.000283761	0.315477
ENSG00000007237	GAS7	0	0.000430813	0.00120919	0.137153
ENSG00000007255	TRAPPC6A	0	0.00175469	0.0104529	0.0646289
ENSG00000007264	MATK	0.0159242	0	0	0.125751
ENSG00000007312	CD79B	0.00647165	0	0.00344675	0.0692609
ENSG00000007314	SCN4A	0	0.00586377	0.0042992	0.276702
ENSG00000007341	ST7L	0.00266333	0	0.00176418	0.0597772
ENSG00000007372	PAX6	0.00299718	0	0	0.081795
ENSG00000007376	RPUSD1	0	0.000388601	0.0280181	0.137645
ENSG00000007384	RHBDF1	0.000890266	0	0	0.302552
ENSG00000007392	LUC7L	0	0.00551587	0.0066573	0.129847
ENSG00000007516	BAIAP3	0.000351459	0	0.00355204	0.0869581
ENSG00000007520	TSR3	0	0.00217	0.0176517	0.114282
ENSG00000007541	PIGQ	0.030576	0	0.0316579	0.0170613
ENSG00000007545	CRAMP1L	0	0.0137325	0.00719311	0.22788
ENSG00000007923	DNAJC11	0.00044232	0	0.00794219	0.0374801
ENSG00000007944	MYLIP	0	0.0011465	0	0.162607
ENSG00000007968	E2F2	0	0.00717851	0.0767457	0.301589
ENSG00000008018	PSMB1	0	0.00211533	0.00189131	0.102938
ENSG00000008083	JARID2	0.00512704	0	0.00434727	0.0690425
ENSG00000008128	CDK11A	0	0.00341008	0	0.394713
ENSG00000008130	NADK	0	0.0106893	0	0.335966
ENSG00000008256	CYTH3	0	0.00634726	0.003206	0.329836
ENSG00000008277	ADAM22	0	0.00100588	0.0354134	0.100541
ENSG00000008282	SYPL1	0.000169291	0	0.0133535	0.158609
ENSG00000008283	CYB561	0.0101563	0	0	0.175913
ENSG00000008294	SPAG9	0	0.00988832	0.00518549	0.114341
ENSG00000008300	CELSR3	0	0.0179037	0	0.144688
ENSG00000008311	AASS	0.00231416	0	0.0185954	0.203141
ENSG00000008323	PLEKHG6	0.000568275	0	0.00852045	0.16205
ENSG00000008324	SS18L2	0.00640687	0	0	0.2052
ENSG00000008382	MPND	0	0.00270497	0.0132025	0.112583
ENSG00000008394	MGST1	0	0.00172131	0.0153086	0.115334
ENSG00000008405	CRY1	0.00484947	0	0	0.117882
ENSG00000008441	NFIX	0	0.00409429	0.0245275	0.166321
ENSG00000008513	ST3GAL1	0.00180366	0	0	0.0819908
ENSG00000008516	MMP25	0.000968967	0.00608898	0.0279941	0.0868048
ENSG00000008517	IL32	0.000903113	0.00567901	0	0.196805
ENSG00000008710	PKD1	0	0.015122	0	0.23668
ENSG00000008838	MED24	0.0369641	0	0	0.159201
ENSG00000008853	RHOBTB2	0.00115216	0	0.0127773	0.148751
ENSG00000008869	HEATR5B	0	0.00521608	0.00157632	0.0988988
ENSG00000008952	SEC62	0	0.00924429	0	0.111773
ENSG00000008988	RPS20	0.0217041	0.0154959	0.0400692	0.172791
ENSG00000009307	CSDE1	0.00763749	0	0	0.0653954
ENSG00000009335	UBE3C	0	0.00981906	0.0373977	0.30745
ENSG00000009413	REV3L	0.00376913	0	0	0.28247
ENSG00000009724	MASP2	0	0.0286906	0.0339887	0.345802
ENSG00000009780	FAM76A	0	0.0155726	0.0253494	0.495084
ENSG00000009790	TRAF3IP3	0.014582	0	0	0.318401
ENSG00000009830	POMT2	0.0004452	0	0.0126477	0.0891206
ENSG00000009844	VTA1	0	0.00030264	0	0.169714
ENSG00000009954	BAZ1B	0.00304405	0	0.00895096	0.0581174
ENSG00000010017	RANBP9	0.00404259	0	0	0.0273079
ENSG00000010030	ETV7	0.0148792	0	0.00164696	0.0901554
ENSG00000010072	SPRTN	0	0.00976672	0.0148308	0.0967342
ENSG00000010165	METTL13	0.0113739	0	0	0.0619745
ENSG00000010219	DYRK4	0.00179292	0	0.0125055	0.137755
ENSG00000010244	ZNF207	0	0.00650693	0	0.0559294
ENSG00000010256	UQCRC1	0	0.00411932	0.00132001	0.15383
ENSG00000010270	STARD3NL	0	0.00799962	0.00250611	0.0577264
ENSG00000010278	CD9	0.0227973	0.0134846	0.0132782	0.174053
ENSG00000010292	NCAPD2	0	0.0266495	0.0183396	0.13796
ENSG00000010295	IFFO1	0.0245241	0	0	0.142195
ENSG00000010310	GIPR	0	0.00163057	0.00372743	0.0598736
ENSG00000010318	PHF7	0.00698767	0	0.0114794	0.154182
ENSG00000010322	NISCH	0	0.00840247	0.0281463	0.121765
ENSG00000010361	FUZ	0.00044391	0	0	0.0669583
ENSG00000010539	ZNF200	0.000322321	0	0.0119917	0.119063
ENSG00000010610	CD4	0	0.00693542	0.0387304	0.107436
ENSG00000010626	LRRC23	0.00246082	0	0.099204	0.365903
ENSG00000010704	HFE	0.0102171	0	0.00664865	0.12141
ENSG00000010803	SCMH1	0	0.0203785	0	0.200865
ENSG00000010810	FYN	0	0.000383841	0.0585358	0.372639
ENSG00000010818	HIVEP2	0.00109381	0	0.0118857	0.136382
ENSG00000010932	FMO1	0.0011676	0	0.0111364	0.299388
ENSG00000011007	TCEB3	0.00191529	0.000861069	0.0169069	0.0893947
ENSG00000011009	LYPLA2	0	0.00437639	0.0223268	0.00321666
ENSG00000011021	CLCN6	0.00529053	0	0.00987046	0.0623175
ENSG00000011028	MRC2	0	0.00171015	0.00656648	0.191359
ENSG00000011105	TSPAN9	0	0.011679	0	0.154358
ENSG00000011114	BTBD7	0	0.0116166	0.0430439	0.169246
ENSG00000011132	APBA3	0.00933164	0	0	0.0887837
ENSG00000011143	MKS1	0.0216209	0	0	0.121308
ENSG00000011198	ABHD5	0	0.00281331	0.0514709	0.126929
ENSG00000011243	AKAP8L	0.0410193	0.00568922	0.00411752	0.0468438
ENSG00000011258	MBTD1	0.0148777	0	0.00584911	0.119836
ENSG00000011260	UTP18	0.0182716	0	0.0201851	0.191805
ENSG00000011275	RNF216	0.00690151	0	0.013844	0.232647
ENSG00000011295	TTC19	0	0.00684987	0	0.226008
ENSG00000011304	PTBP1	0	0.00680461	0	0.11525
ENSG00000011332	DPF1	0.0078764	0	0	0.105345
ENSG00000011376	LARS2	0.00255358	0.00322499	0.0616506	0.367956
ENSG00000011405	PIK3C2A	0	0.00939911	0.00739039	0.102792
ENSG00000011422	PLAUR	0	0.00567114	0.00881084	0.0786364
ENSG00000011426	ANLN	0.00417564	0	0.0173946	0.0647439
ENSG00000011451	WIZ	0.039263	0.00830459	0	0.0412523
ENSG00000011454	RABGAP1	0.00172997	0	0	0.618998
ENSG00000011478	QPCTL	0.00548484	0	0.00190455	0.0791622
ENSG00000011485	PPP5C	0	0.00392275	0	0.0468949
ENSG00000011523	CEP68	0.000958566	0	0.0143831	0.0959084
ENSG00000011566	MAP4K3	0	0.000940787	0.0181889	0.44081
ENSG00000011590	ZBTB32	0	0.0214523	0	0.0806206
ENSG00000011638	TMEM159	0.0012047	0	0.00709359	0.0701138
ENSG00000012048	BRCA1	0.00127892	0.000513261	0.00254048	0.230514
ENSG00000012061	ERCC1	0	0.0205729	0	0.204844
ENSG00000012124	CD22	0	0.000813599	0.00808452	0.0920487
ENSG00000012232	EXTL3	0	0.020692	0.0200046	0.233161
ENSG00000012660	ELOVL5	0	0.00953464	0.0510486	0.210744
ENSG00000012779	ALOX5	0	0.00318411	0	0.06659
ENSG00000012822	CALCOCO1	8.78995e-05	0.011937	0	0.049251
ENSG00000012963	UBR7	0	0.00193844	0	0.0635305
ENSG00000012983	MAP4K5	0	0.00326648	0.00453155	0.204538
ENSG00000013016	EHD3	0	0.00667667	0.0114916	0.123011
ENSG00000013275	PSMC4	0	0.0168637	0.0205094	0.474478
ENSG00000013288	MAN2B2	0.000899168	0	0.0112936	0.144236
ENSG00000013306	SLC25A39	0.00936325	0	0	0.178592
ENSG00000013364	MVP	0.0329871	0	0	0.111969
ENSG00000013374	NUB1	0	0.0109292	0.0254082	0.169222
ENSG00000013375	PGM3	0.0148889	0	0	0.0867121
ENSG00000013392	RWDD2A	0.0207981	0	0	0.0344973
ENSG00000013441	CLK1	0	0.00418325	0.0043784	0.0472514
ENSG00000013503	POLR3B	0	0.00107269	0.0282078	0.210502
ENSG00000013523	ANGEL1	0	0.000511506	0	0.0332151
ENSG00000013561	RNF14	0.000407447	0	0.00754629	0.0491394
ENSG00000013573	DDX11	0.00637811	0	0.0522772	0.190181
ENSG00000013583	HEBP1	0	0.00700698	0.0424857	0.341382
ENSG00000013588	GPRC5A	0	0.000331019	0.023517	0.186105
ENSG00000013725	CD6	0	0.0016532	0.0152193	0.134501
ENSG00000013810	TACC3	0.00176548	0	0.0311322	0.0793321
ENSG00000014123	UFL1	0	0.00146704	0	0.116159
ENSG00000014138	POLA2	0.0181651	0	0.00878992	0.125278
ENSG00000014164	ZC3H3	0.00119316	0	0.00352399	0.0678383
ENSG00000014216	CAPN1	0.0183196	0	0	0.128501
ENSG00000014257	ACPP	0	0.00840037	0	0.0282752
ENSG00000014641	MDH1	0	0.00703095	0	0.186911
ENSG00000014824	SLC30A9	0	0.00902631	0.0561507	0.755717
ENSG00000014914	MTMR11	0.00515747	0	0	0.151911
ENSG00000014919	COX15	0.00132487	0	0.00595091	0.027826
ENSG00000015133	CCDC88C	0.00103571	0	0.0342877	0.0972602
ENSG00000015153	YAF2	0	0.00152822	0.00630828	0.085046
ENSG00000015171	ZMYND11	0.00113051	0	0	0.101854
ENSG00000015475	BID	0.00142823	0.000589233	0	0.113676
ENSG00000015479	MATR3	0	0.012125	0	0.374973
ENSG00000015532	XYLT2	0	0.00565569	0.040457	0.0864599
ENSG00000015676	NUDCD3	0.00413554	0.0167134	0.00336616	0.0701007
ENSG00000016391	CHDH	0.00367806	0	0	0.25773
ENSG00000016864	GLT8D1	0.0147834	0	0.00152757	0.126
ENSG00000017260	ATP2C1	0.00526121	0	0.0212985	0.150853
ENSG00000017427	IGF1	0.008868	0	5.23164e-05	0.0310456
ENSG00000017797	RALBP1	0.00199134	0	0.00328677	0.0957888
ENSG00000018189	RUFY3	0	0.0308203	0.00884228	0.284727
ENSG00000018408	WWTR1	0.00240322	0.000186161	0.00344974	0.0897288
ENSG00000018510	AGPS	0	0.00861797	0	0.123367
ENSG00000018699	TTC27	0.00416774	0	0.0227866	0.0720635
ENSG00000018869	ZNF582	0.00233664	0	0	0.073578
ENSG00000019485	PRDM11	0	0.00447621	0.0162079	0.186352
ENSG00000019582	CD74	0.00105946	0.00240048	0.00707118	0.0405779
ENSG00000019995	ZRANB1	0.00361171	0	0	0.161383
ENSG00000020129	NCDN	0.00995877	0	0	0.456382
ENSG00000020256	ZFP64	0.00241651	0	0.0157651	0.079789
ENSG00000020426	MNAT1	0.00162948	0	0.00515141	0.181789
ENSG00000020577	SAMD4A	0	0.00260208	0.00245969	0.125681
ENSG00000020633	RUNX3	0	0.00399601	0	0.183037
ENSG00000020922	MRE11A	0.00170888	0.0125712	0.00757043	0.0623106
ENSG00000021300	PLEKHB1	0	0.0128056	0	0.1868
ENSG00000021355	SERPINB1	0.0277371	0	0	0.0696361
ENSG00000021574	SPAST	0.0238136	0	0.00561681	0.00625588
ENSG00000021645	NRXN3	0	0.00234121	0.0208749	0.179508
ENSG00000021776	AQR	0	0.0140791	0	0.296014
ENSG00000021826	CPS1	0	0.000602363	0	0.130583
ENSG00000022277	RTFDC1	0.00191947	0	0.00948127	0.0471343
ENSG00000022556	NLRP2	0.00268922	0	0.00228025	0.0923461
ENSG00000022567	SLC45A4	0.00777201	0	0	0.100261
ENSG00000022840	RNF10	0	0.010637	0	0.18841
ENSG00000022976	ZNF839	0.00908532	0	0.0103376	0.301948
ENSG00000023041	ZDHHC6	0	0.00194816	0	0.0841822
ENSG00000023171	GRAMD1B	0	0.00352646	0.003921	0.114687
ENSG00000023191	RNH1	0	0.000677418	0.00653803	0.0391209
ENSG00000023228	NDUFS1	0	0.00523035	0.000841365	0.0920046
ENSG00000023287	RB1CC1	0.0051128	0	0	0.126429
ENSG00000023318	ERP44	0.00206703	0	0	0.202884
ENSG00000023330	ALAS1	0.0493028	0	0	0.118294
ENSG00000023445	BIRC3	0	0.0173181	0	0.0497323
ENSG00000023516	AKAP11	0.00479144	0	0.00498047	0.0340784
ENSG00000023572	GLRX2	0.00881301	0	0.0240203	0.0144796
ENSG00000023608	SNAPC1	0.0017483	0	0.0127946	0.0417847
ENSG00000023697	DERA	0.00070977	0	0.0160401	0.145113
ENSG00000023734	STRAP	0.00144907	0	0	0.331038
ENSG00000023892	DEF6	0	0.011439	0.0198814	0.245261
ENSG00000023902	PLEKHO1	0	0.00390659	0	0.219923
ENSG00000023909	GCLM	0.00246075	0	0.0411086	0.225677
ENSG00000024048	UBR2	0.00116268	0	0.0158792	0.0464915
ENSG00000024526	DEPDC1	0.0395946	0	0.00710311	0.0024839
ENSG00000024862	CCDC28A	0	0.000678228	0.00708964	0.14969
ENSG00000025039	RRAGD	0.00646925	0	0.0184347	0.130631
ENSG00000025156	HSF2	0	0.00359616	0	0.0262381
ENSG00000025293	PHF20	0	0.00624235	0.0078827	0.0784566
ENSG00000025423	HSD17B6	0	0.0209598	0	0.106415
ENSG00000025434	NR1H3	0.0447005	0	0	0.106545
ENSG00000025708	TYMP	0	0.00633076	0.0138132	0.14614
ENSG00000025770	NCAPH2	0	0.0085967	0.0186023	0.307552
ENSG00000025772	TOMM34	0	0.000394013	0	0.104435
ENSG00000025796	SEC63	0	0.00390694	0	0.167375
ENSG00000025800	KPNA6	0.0020379	0	0	0.124911
ENSG00000026025	VIM	0.0232627	0	0	0.2824
ENSG00000026036	RTEL1-TNFRSF6B	0	0.00273731	0.0052037	0.101093
ENSG00000026103	FAS	0	0.00569793	0.0149389	0.116325
ENSG00000026297	RNASET2	0.00299457	0	0.00153065	0.101148
ENSG00000026508	CD44	0.00349286	0.000189812	0.00444808	0.106446
ENSG00000026652	AGPAT4	0.00301026	0	0	0.165632
ENSG00000026751	SLAMF7	0	0.00395846	0.00491351	0.115754
ENSG00000026950	BTN3A1	0.000138673	0	0.0031182	0.0728406
ENSG00000027001	MIPEP	0	0.00453602	0.00173433	0.152765
ENSG00000027075	PRKCH	0.000434085	0.00355956	0.0116199	0.302367
ENSG00000027697	IFNGR1	0.0098	0.00155363	0.00365291	0.0494353
ENSG00000027847	B4GALT7	0.00122578	0	0	0.0674807
ENSG00000027869	SH2D2A	0	0.00454975	0	0.168752
ENSG00000028116	VRK2	0.0215578	0.00819321	0	0.192326
ENSG00000028137	TNFRSF1B	0	0.0204244	0	0.06496
ENSG00000028203	VEZT	0	0.00080143	0.0218622	0.101171
ENSG00000028277	POU2F2	0.00646068	0	0.0104625	0.125465
ENSG00000028310	BRD9	0.00696337	0	0	0.239936
ENSG00000028528	SNX1	0.000204828	0	0.0315521	0.352336
ENSG00000028839	TBPL1	0	0.00836917	0	0.128166
ENSG00000029153	ARNTL2	0.0038423	0	0.000745947	0.0713459
ENSG00000029363	BCLAF1	0	0.0172393	0	0.158437
ENSG00000029364	SLC39A9	0.0109515	0	0	0.0363545
ENSG00000029534	ANK1	0.00416137	0	0	0.122084
ENSG00000029639	TFB1M	0.00912096	0	0	0.0360323
ENSG00000029725	RABEP1	0.00587655	0	0	0.0494176
ENSG00000030066	NUP160	0.0109283	0	0	0.140734
ENSG00000030110	BAK1	0.00223787	0	0.00695193	0.0889942
ENSG00000030419	IKZF2	0.0129606	0	0	0.204598
ENSG00000030582	GRN	0.000959531	0	0	0.118343
ENSG00000031003	FAM13B	0	0.0023359	0	0.0350254
ENSG00000031081	ARHGAP31	0.00465459	0	0.00265057	0.127462
ENSG00000031691	CENPQ	0.0107587	0	0	0.0151323
ENSG00000031698	SARS	0.0149676	0	0	0.165037
ENSG00000031823	RANBP3	0	0.00708208	0.0131644	0.082273
ENSG00000032219	ARID4A	0.0483922	0	0.0328245	0.0460512
ENSG00000032389	TSSC1	0	0.0037686	0	0.118492
ENSG00000032444	PNPLA6	0	0.00723896	0	0.0847421
ENSG00000032742	IFT88	0.00745948	0	0.0106002	0.173732
ENSG00000033011	ALG1	0.00127239	0	0.00512799	0.0591482
ENSG00000033030	ZCCHC8	0	0.00220956	0.0185784	0.192092
ENSG00000033050	ABCF2	0.00826042	0.00245861	0.00969542	0.0543675
ENSG00000033100	CHPF2	0.00597841	0.00246619	0.0172902	0.0422775
ENSG00000033122	LRRC7	0.00280955	0	0.00584866	0.112631
ENSG00000033170	FUT8	0	0.00107144	0	0.128778
ENSG00000033178	UBA6	0.00497143	0	0	0.0264024
ENSG00000033327	GAB2	0	0.00338974	0	0.127912
ENSG00000033627	ATP6V0A1	0.0133453	0	0.0014438	0.0967979
ENSG00000033800	PIAS1	0.00406947	0	0.0072377	0.113021
ENSG00000033867	SLC4A7	0	0.000995638	0.00303341	0.0769409
ENSG00000034152	MAP2K3	0.00320826	0	0.00464362	0.0966655
ENSG00000034510	TMSB10	0	0.000114581	0.0323357	0.0563164
ENSG00000034533	ASTE1	0.0128858	0	0.00384091	0.110089
ENSG00000034677	RNF19A	0	0.00223938	0.00583595	0.27367
ENSG00000034693	PEX3	0.0113387	0	0	0.107441
ENSG00000034713	GABARAPL2	0	0.000564115	0.00533769	0.123295
ENSG00000035115	SH3YL1	0	0.00809887	0.0522623	0.132421
ENSG00000035141	FAM136A	0	0.0014562	0	0.246008
ENSG00000035403	VCL	0.00162763	0	0	0.202397
ENSG00000035499	DEPDC1B	0	0.0198336	0	0.168225
ENSG00000035664	DAPK2	0	0.00919771	0.00848122	0.119666
ENSG00000035681	NSMAF	0.0141652	0	0.00779684	0.134442
ENSG00000035687	ADSS	0.00549354	0	0.000295826	0.0357229
ENSG00000035720	STAP1	0	0.00887605	0	0.18751
ENSG00000035928	RFC1	0	0.00491249	0	0.206645
ENSG00000036054	TBC1D23	0	0.00449466	0	0.134763
ENSG00000036257	CUL3	0.00117911	0	0	0.0827503
ENSG00000036448	MYOM2	0.00823141	0	0	0.145637
ENSG00000036549	ZZZ3	0	0.0261434	0.0231737	0.209548
ENSG00000036828	CASR	0	0.00332086	0	0.0723076
ENSG00000037042	TUBG2	0.0230184	0.0105813	0	0.0641865
ENSG00000037241	RPL26L1	0	0.0201495	0.0702546	0.59125
ENSG00000037474	NSUN2	0.00783771	0	0.00882652	0.0692099
ENSG00000037637	FBXO42	0	0.00207013	0.00965995	0.0768185
ENSG00000037749	MFAP3	0.00547929	0	0.0180394	0.0887987
ENSG00000037757	MRI1	0.0157656	0	0	0.193328
ENSG00000037897	METTL1	0.00344548	0	0.0219917	0.0480716
ENSG00000038002	AGA	0	0.00485895	0	0.187469
ENSG00000038210	PI4K2B	0	0.0127151	0.0361426	0.152563
ENSG00000038219	BOD1L1	0	0.0163622	0.0571412	0.346362
ENSG00000038274	MAT2B	0	0.000188172	0.00967349	0.153894
ENSG00000038358	EDC4	0	0.000423606	0.0122104	0.267518
ENSG00000038382	TRIO	0.00555167	0	0.00119182	0.160775
ENSG00000038427	VCAN	0	0.00136493	0	0.0961302
ENSG00000038532	CLEC16A	0.00391309	0	0.0383644	0.169737
ENSG00000039068	CDH1	0	0.00122826	0.0034524	0.120791
ENSG00000039123	SKIV2L2	0	0.0126595	0.00139508	0.0362302
ENSG00000039319	ZFYVE16	0	0.0284199	0	0.287865
ENSG00000039523	FAM65A	0	0.0102502	0	0.248374
ENSG00000039560	RAI14	0.00277734	0.00685608	0.0128807	0.13897
ENSG00000039650	PNKP	0	0.000845022	0	0.0362
ENSG00000040199	PHLPP2	0.0113008	0	0.011506	0.0440587
ENSG00000040275	SPDL1	0	0.00128469	0	0.0504144
ENSG00000040341	STAU2	0	0.00257947	0	0.0885466
ENSG00000040487	PQLC2	0.0106418	0	0	0.0614292
ENSG00000040531	CTNS	0	0.00570954	0.00454222	0.219983
ENSG00000040608	RTN4R	0.00224782	0	0	0.137906
ENSG00000040633	PHF23	0.00524146	0	0	0.121325
ENSG00000040933	INPP4A	0.0174998	0	0	0.0693839
ENSG00000041357	PSMA4	0	0.0191356	0	0.0721595
ENSG00000041802	LSG1	0	0.00582833	0.0276038	0.152132
ENSG00000041880	PARP3	0	0.000264306	0.00938927	0.164928
ENSG00000041988	THAP3	0.00439914	0	0.00529755	0.0210625
ENSG00000042088	TDP1	0	0.0128886	0.0117491	0.312962
ENSG00000042286	AIFM2	0	0.00272522	0	0.145675
ENSG00000042317	SPATA7	0.00215681	0	0.00486206	0.158498
ENSG00000042429	MED17	0	0.00584759	0.0426226	0.216483
ENSG00000042445	RETSAT	0.0149047	0	0	0.0922107
ENSG00000042493	CAPG	0.00220777	0.00422329	0.00392785	0.0586494
ENSG00000042753	AP2S1	0	0.00783051	0.0314136	0.171101
ENSG00000043093	DCUN1D1	0	0.0118136	0	0.297475
ENSG00000043143	JADE2	0	0.000719146	0.0138719	0.0610522
ENSG00000043462	LCP2	0	0.00115423	0	0.117953
ENSG00000043514	TRIT1	0	0.00470288	0	0.11951
ENSG00000043591	ADRB1	0	0.00144191	0	0.032844
ENSG00000044090	CUL7	0	0.0132255	0	0.310293
ENSG00000044115	CTNNA1	0.00465504	0	0	0.0664427
ENSG00000044459	CNTLN	0.00026421	0.0001992	0.0172919	0.152677
ENSG00000044574	HSPA5	0.00595945	0.00815449	0.0110269	0.0386231
ENSG00000046604	DSG2	0	0.00193014	0.0524283	0.218704
ENSG00000047056	WDR37	0.00491556	0	0.00354546	0.101887
ENSG00000047188	YTHDC2	0.0269769	0	0	0.288967
ENSG00000047249	ATP6V1H	0.00871127	0	0	0.200252
ENSG00000047315	POLR2B	0.00778692	0	0	0.0299852
ENSG00000047346	FAM214A	0.00486785	0	0.00454808	0.228085
ENSG00000047365	ARAP2	0.00346386	0	0.00899009	0.162837
ENSG00000047410	TPR	0	0.00227722	0	0.0567591
ENSG00000047578	KIAA0556	0	0.00284479	0.00390298	0.0766598
ENSG00000047579	DTNBP1	0.00188881	0	0.0599924	0.126877
ENSG00000047621	C12orf4	0	0.000648606	0.024691	0.184353
ENSG00000047849	MAP4	0	0.00194932	0.00386614	0.163285
ENSG00000047932	GOPC	0.00841139	0	0.00618972	0.0927646
ENSG00000048028	USP28	0	0.00178341	0.00284439	0.108497
ENSG00000048052	HDAC9	0	0.00256399	0	0.146971
ENSG00000048140	TSPAN17	0	0.00671863	0.00171265	0.155782
ENSG00000048162	NOP16	0.00176513	0	0.00885947	0.00532922
ENSG00000048392	RRM2B	0.00141534	0	0.00275105	0.046964
ENSG00000048405	ZNF800	0	0.000939537	0.00490046	0.0904316
ENSG00000048462	TNFRSF17	0	0.0128507	0	0.0668546
ENSG00000048471	SNX29	0	0.00194517	0.00493454	0.145528
ENSG00000048540	LMO3	0	0.00183592	0.0235595	0.219233
ENSG00000048544	MRPS10	0	0.0242395	0.105651	0.407253
ENSG00000048649	RSF1	0.0125862	0	0	0.102081
ENSG00000048707	VPS13D	0	0.00194489	0	0.17681
ENSG00000048740	CELF2	0	0.00339903	0.0096462	0.155411
ENSG00000048828	FAM120A	0	0.00440787	0.0142406	0.217153
ENSG00000048991	R3HDM1	0.0440725	0.120506	0.0432429	0.286833
ENSG00000049089	COL9A2	0	0.00213795	0.00312853	0.123256
ENSG00000049167	ERCC8	0	0.0037768	0	0.0774938
ENSG00000049192	ADAMTS6	0.00670342	0	0.00928083	0.133431
ENSG00000049239	H6PD	0.0026549	0	0.0177219	0.143334
ENSG00000049245	VAMP3	0.0152661	0	0.0326955	0.0613815
ENSG00000049246	PER3	0.0102057	0	0.000699333	0.0600662
ENSG00000049249	TNFRSF9	0	0.00414526	0.00837995	0.308286
ENSG00000049449	RCN1	0.000802099	0	0.00172239	0.104239
ENSG00000049541	RFC2	0.0103806	0	0.0021295	0.184632
ENSG00000049618	ARID1B	0	0.00250962	0.00678498	0.102858
ENSG00000049656	CLPTM1L	0.000621933	0	0	0.0952994
ENSG00000049759	NEDD4L	0.00196093	0.000582788	0.011531	0.118275
ENSG00000049860	HEXB	0.00408963	0	0.00943713	0.116138
ENSG00000049883	PTCD2	0	0.00710569	0.0169152	0.186553
ENSG00000050130	JKAMP	0	0.00796495	0.0683471	0.182025
ENSG00000050327	ARHGEF5	0.00450601	0	0.00508843	0.0382045
ENSG00000050344	NFE2L3	0.000892031	0	0	0.10366
ENSG00000050393	MCUR1	0	0.00822092	0	0.127276
ENSG00000050405	LIMA1	0.00801212	0	0.01856	0.081945
ENSG00000050426	LETMD1	0	0.0097742	0	0.152945
ENSG00000050438	SLC4A8	0	0.0018933	0.00115273	0.0578973
ENSG00000050730	TNIP3	0.00288164	0	0.0102053	0.160374
ENSG00000050748	MAPK9	0.0034364	0	0	0.0973405
ENSG00000050820	BCAR1	0	0.00586798	0.00741913	0.107288
ENSG00000051009	FAM160A2	0.0314741	0	0	0.224144
ENSG00000051108	HERPUD1	0	0.0121223	0	0.141015
ENSG00000051180	RAD51	0	0.00036971	0.0100065	0.0652637
ENSG00000051341	POLQ	0.00532409	0	0	0.030891
ENSG00000051382	PIK3CB	0.00427907	0	0.0253877	0.118621
ENSG00000051523	CYBA	0.00813476	0.00677	0.0347881	0.111158
ENSG00000051596	THOC3	0	0.000473799	0.00301705	0.0929649
ENSG00000051620	HEBP2	0	0.00563727	0.0293061	0.228588
ENSG00000051825	MPHOSPH9	0	0.0493256	0.00104273	0.839654
ENSG00000052723	SIKE1	0.00260253	0.00374963	0.00156093	0.0619014
ENSG00000052749	RRP12	0	0.0130918	0	0.106922
ENSG00000052795	FNIP2	0	0.00326556	0.0102671	0.0877076
ENSG00000052802	MSMO1	0.00169546	0	0	0.123118
ENSG00000052841	TTC17	0.00385855	0	0.0082231	0.24448
ENSG00000053254	FOXN3	0.00179996	0	0.0121135	0.134239
ENSG00000053371	AKR7A2	0.000766186	0.000449536	0	0.091724
ENSG00000053372	MRTO4	0.00134217	0	0.017616	0.174008
ENSG00000053438	NNAT	0	0.000509608	0.00226991	0.0583253
ENSG00000053501	USE1	0	0.000141388	0.0372871	0.245323
ENSG00000053702	NRIP2	0	0.00462286	0	0.10021
ENSG00000053747	LAMA3	0.026515	0	0	0.235465
ENSG00000053770	AP5M1	0	0.0162289	0.0326941	0.869289
ENSG00000053900	ANAPC4	0	0.0188664	0.0533318	0.224949
ENSG00000053918	KCNQ1	0	0.000914998	0.00745178	0.146549
ENSG00000054116	TRAPPC3	0	0.00287896	0	0.154094
ENSG00000054118	THRAP3	0	0.00533986	0.00750905	0.214308
ENSG00000054148	PHPT1	0.00212336	0.0131866	0.018231	0.0397568
ENSG00000054179	ENTPD2	0	0.00166835	0.00681859	0.041274
ENSG00000054219	LY75	0	0.00526354	0.0126655	0.20516
ENSG00000054267	ARID4B	0	0.00114268	0.0338816	0.124018
ENSG00000054277	OPN3	0	0.00201028	0.00490643	0.104776
ENSG00000054282	SDCCAG8	0	0.00355378	0.00669794	0.141678
ENSG00000054392	HHAT	0.000404891	0	0	0.120816
ENSG00000054523	KIF1B	0	0.000950837	0	0.0645563
ENSG00000054611	TBC1D22A	0.00498723	0	0.000365884	0.125932
ENSG00000054654	SYNE2	0	0.0197937	0.00416333	0.197292
ENSG00000054690	PLEKHH1	0	0.00344411	0.00869604	0.0739845
ENSG00000054965	FAM168A	0.00631475	0	0	0.205241
ENSG00000054967	RELT	0.0106006	0	0	0.158486
ENSG00000054983	GALC	0.00404086	0	0.0105655	0.141965
ENSG00000055044	NOP58	0.00140933	0	0	0.389107
ENSG00000055070	SZRD1	0	0.00144248	0.00888876	0.0743463
ENSG00000055130	CUL1	0	0.00521649	0.0215351	0.150974
ENSG00000055147	FAM114A2	0.0029521	0	0.0164643	0.0212122
ENSG00000055163	CYFIP2	0.00126934	0	0	0.132856
ENSG00000055208	TAB2	0.00634196	0	0	0.133151
ENSG00000055211	GINM1	0	0.00369622	0.00402509	0.180155
ENSG00000055332	EIF2AK2	0	0.00234384	0.00539973	0.0981617
ENSG00000055483	USP36	0.00100873	0.0104962	0.0237149	0.209989
ENSG00000055609	KMT2C	0	0.00628034	0	0.202185
ENSG00000055732	MCOLN3	0	0.00198024	0.00245708	0.0352651
ENSG00000055917	PUM2	0.0224518	0	0	0.0648388
ENSG00000055950	MRPL43	0.00573185	0	0.00638568	0.197603
ENSG00000055957	ITIH1	0.0130729	0	0	0.0991677
ENSG00000056050	C4orf27	0	0.00563148	0.0520695	0.375589
ENSG00000056097	ZFR	0.04292	0.00415471	0	0.0718183
ENSG00000056558	TRAF1	0.00491894	0	0.00471608	0.133822
ENSG00000056586	RC3H2	0.00802386	0	0	0.248334
ENSG00000056661	PCGF2	0	0.00248468	0.0114712	0.126863
ENSG00000056736	IL17RB	0.00470942	0	0	0.149693
ENSG00000056972	TRAF3IP2	0.00931192	0	0	0.150256
ENSG00000057019	DCBLD2	9.71797e-05	0	0.00154698	0.0486858
ENSG00000057252	SOAT1	0	0.00631442	0	0.0556925
ENSG00000057294	PKP2	0.0036148	0	0	0.152497
ENSG00000057608	GDI2	0.00104194	0	0	0.0533345
ENSG00000057657	PRDM1	0.00576592	0	0.00999301	0.0765898
ENSG00000057663	ATG5	0.00759848	0	0	0.0896278
ENSG00000057704	TMCC3	0	0.00562574	0	0.0620446
ENSG00000057757	PITHD1	0.000216722	0.00565788	0.00567195	0.0481683
ENSG00000057935	MTA3	0	0.00251133	0.00924921	0.0867034
ENSG00000058056	USP13	0	0.00866189	0.0117053	0.159786
ENSG00000058063	ATP11B	0	0.0180762	0	0.195663
ENSG00000058091	CDK14	0	0.00193497	0.0104352	0.0588049
ENSG00000058262	SEC61A1	0.00125703	0.0131385	1.86466e-05	0.0459827
ENSG00000058272	PPP1R12A	0	0.0270138	0	0.354556
ENSG00000058335	RASGRF1	0.00228142	0	0	0.112893
ENSG00000058453	CROCC	0.000236321	0	0	0.0426574
ENSG00000058600	POLR3E	0	0.0030423	0	0.393001
ENSG00000058668	ATP2B4	0	0.0021735	0	0.184192
ENSG00000058673	ZC3H11A	0.000766985	0	0	0.0407097
ENSG00000058729	RIOK2	0.00115506	0	0.0591732	0.14033
ENSG00000058799	YIPF1	0.0119337	0	0	0.0636471
ENSG00000058804	NDC1	0	0.0117204	0.00269125	0.144736
ENSG00000058866	DGKG	0	0.00229528	0.00751365	0.211193
ENSG00000059122	FLYWCH1	0	0.0108134	0.00491368	0.09806
ENSG00000059145	UNKL	0.00127257	0	0.0133301	0.123843
ENSG00000059377	TBXAS1	0	0.00304783	0.013954	0.130126
ENSG00000059378	PARP12	0	0.0313439	0.0434617	0.257979
ENSG00000059573	ALDH18A1	0	0.00555886	0.00441524	0.119407
ENSG00000059588	TARBP1	7.10838e-05	0.00131364	0.00386289	0.0785747
ENSG00000059691	PET112	0.0185955	0	0	0.265516
ENSG00000059728	MXD1	0	0.003388	0	0.322108
ENSG00000059758	CDK17	0	0.000729733	0	0.0675212
ENSG00000059769	DNAJC25	0.00629887	0	0	0.156344
ENSG00000059804	SLC2A3	0.00187804	0	0	0.0775223
ENSG00000059915	PSD	0	0.0108317	0.00752225	0.122086
ENSG00000060069	CTDP1	0	0.01181	0.0137919	0.11465
ENSG00000060138	YBX3	0	0.00014421	0	0.0535146
ENSG00000060237	WNK1	0	0.00106885	0.000769108	0.0974811
ENSG00000060339	CCAR1	0.00754095	0	0.0197431	0.12305
ENSG00000060491	OGFR	0.00820803	0	0.00841395	0.0366504
ENSG00000060558	GNA15	0	0.00103821	0.0022402	0.039608
ENSG00000060642	PIGV	0	0.00252666	0.0026409	0.0483129
ENSG00000060656	PTPRU	0.00219962	0	0	0.168281
ENSG00000060688	SNRNP40	0.00500049	0	0	0.116559
ENSG00000060709	RIMBP2	0	0.00357122	0.00100444	0.131159
ENSG00000060749	QSER1	0	0.00327448	0.0095665	0.121004
ENSG00000060762	MPC1	0	0.0004054	0.00289228	0.12994
ENSG00000060971	ACAA1	0	0.0163282	0	0.114579
ENSG00000060982	BCAT1	0.000265655	0	0	0.0826678
ENSG00000061273	HDAC7	0	0.000718491	0.00952836	0.0855375
ENSG00000061656	SPAG4	0	0.00687002	0.00692705	0.0602714
ENSG00000061676	NCKAP1	0	0.00217623	0.0450644	0.313316
ENSG00000061794	MRPS35	0	0.000652993	0.00655669	0.131796
ENSG00000061918	GUCY1B3	0	0.00432455	0.0161393	0.103551
ENSG00000061936	SFSWAP	0	0.00580129	0.015953	0.175645
ENSG00000061938	TNK2	0	0.00415686	0.000797233	0.127564
ENSG00000061987	MON2	0.00512268	0	0.00768226	0.0462123
ENSG00000062194	GPBP1	0	0.00474574	9.81979e-05	0.0968791
ENSG00000062282	DGAT2	0.00385012	0	0.00114683	0.213345
ENSG00000062370	ZNF112	0.0208638	0	0	0.176437
ENSG00000062485	CS	0	0.00544894	0.00731452	0.296004
ENSG00000062524	LTK	0	0.00109273	0.00136048	0.117232
ENSG00000062582	MRPS24	0.0385119	0.0257991	0.00529776	0.0947805
ENSG00000062598	ELMO2	0	0.00935372	0.0414253	0.245586
ENSG00000062650	WAPAL	0	0.0156251	0.0256641	0.107787
ENSG00000062716	VMP1	0	0.0310827	0	0.19471
ENSG00000062725	APPBP2	0.00258024	0	0.00613318	0.5282
ENSG00000062822	POLD1	0	0.0175147	0.00959362	0.218962
ENSG00000063046	EIF4B	0	0.000406739	0	0.340106
ENSG00000063127	SLC6A16	0	0.00602367	0.00886373	0.111293
ENSG00000063169	GLTSCR1	0	0.0180742	0	0.081406
ENSG00000063176	SPHK2	0	0.00317304	0	0.177402
ENSG00000063177	RPL18	0	0.00843196	0	0.187446
ENSG00000063180	CA11	0	0.0208237	0	0.316903
ENSG00000063241	ISOC2	0	0.00565103	0	0.0578788
ENSG00000063244	U2AF2	0.00579376	0	0.00543261	0.191497
ENSG00000063245	EPN1	0.00393533	0	0.00478682	0.185672
ENSG00000063322	MED29	0	0.0246455	0.00879888	0.195665
ENSG00000063438	AHRR	0.00138272	0.014329	0.00274839	0.276385
ENSG00000063761	ADCK1	0.000713436	0	0	0.0701488
ENSG00000063854	HAGH	0.00165558	0	0.00524395	0.109511
ENSG00000063978	RNF4	0	0.0152151	0.0158051	0.139382
ENSG00000064012	CASP8	0	0.0147729	0.013718	0.177472
ENSG00000064102	ASUN	0.00108545	0	0.0038397	0.0308524
ENSG00000064115	TM7SF3	0.00449516	0	0.0059687	0.0553364
ENSG00000064199	SPA17	0	0.00310586	0.00820431	0.215868
ENSG00000064225	ST3GAL6	0.000685756	0	0.000405667	0.0408582
ENSG00000064300	NGFR	0	0.00298083	0	0.110989
ENSG00000064313	TAF2	0.0115237	0	0.00407493	0.212397
ENSG00000064393	HIPK2	0	0.00968281	0	0.189325
ENSG00000064419	TNPO3	0	0.000937512	0	0.0794786
ENSG00000064490	RFXANK	0.000589901	0	0.0342461	0.0894779
ENSG00000064545	TMEM161A	0.000797087	0	0.0118527	0.045457
ENSG00000064547	LPAR2	0	0.00897003	0.0165918	0.0774707
ENSG00000064601	CTSA	0	0.0122078	0	0.0827825
ENSG00000064607	SUGP2	0.00171766	0	0.0142302	0.0884626
ENSG00000064651	SLC12A2	0.0181404	0	0.0193561	0.341767
ENSG00000064652	SNX24	0.0399055	0	0	0.112606
ENSG00000064655	EYA2	0	0.00168748	0.00746214	0.193755
ENSG00000064666	CNN2	0	0.00258922	0.0185329	0.143323
ENSG00000064687	ABCA7	0	0.000564987	0	0.122084
ENSG00000064703	DDX20	0.00938702	0	0	0.231139
ENSG00000064726	BTBD1	0	0.00121425	0.0108048	0.0417833
ENSG00000064763	FAR2	2.12227e-05	0	0.0105567	0.1585
ENSG00000064787	BCAS1	0.00579388	0	0.00391361	0.119892
ENSG00000064886	CHI3L2	0	0.0217483	0	0.158705
ENSG00000064932	SBNO2	0.00200738	0	0	0.112438
ENSG00000064933	PMS1	0.00494018	0	0	0.275239
ENSG00000064961	HMG20B	0.00895134	0	0	0.0883821
ENSG00000064989	CALCRL	0	0.00429824	0.00419569	0.0714184
ENSG00000064995	TAF11	0	0.020604	0.0452757	0.472632
ENSG00000064999	ANKS1A	0	0.00518587	0.0256642	0.223901
ENSG00000065000	AP3D1	0.00878666	0	0	0.137199
ENSG00000065029	ZNF76	0	0.012062	0.0286189	0.301196
ENSG00000065057	NTHL1	0	0.021317	0	0.196829
ENSG00000065060	UHRF1BP1	0	0.00972389	0.0356189	0.256351
ENSG00000065135	GNAI3	0.0136421	0	0.00352775	0.142739
ENSG00000065150	IPO5	0	0.0176253	0	0.182053
ENSG00000065154	OAT	0.00569737	0	0.010304	0.0602663
ENSG00000065183	WDR3	0	0.00388117	0.00575665	0.0807033
ENSG00000065243	PKN2	0.00332218	0.00167515	0.0014017	0.182987
ENSG00000065268	WDR18	0	0.0106473	0	0.114434
ENSG00000065308	TRAM2	0	0.00084842	0.0149128	0.11418
ENSG00000065320	NTN1	0.00212336	0	0.010341	0.0724241
ENSG00000065328	MCM10	0.00198014	0	0.00291213	0.0695208
ENSG00000065357	DGKA	0.00152948	0	0	0.21974
ENSG00000065413	ANKRD44	0	0.00421292	0.0363326	0.239804
ENSG00000065427	KARS	0.0033056	0	0	0.274813
ENSG00000065457	ADAT1	0.000613721	0	0.00241933	0.214601
ENSG00000065485	PDIA5	0	0.00375255	0.00893226	0.139808
ENSG00000065491	TBC1D22B	0.00124222	0	0.000949489	0.117307
ENSG00000065518	NDUFB4	0	0.00349925	0.0280332	0.108641
ENSG00000065526	SPEN	0.00198831	0	0	0.0989774
ENSG00000065534	MYLK	0	0.00114721	0	0.321121
ENSG00000065548	ZC3H15	0	0.00955649	0	0.0112572
ENSG00000065559	MAP2K4	0.00855469	0	0.00655607	0.142532
ENSG00000065600	TMEM206	0.00272166	0	0.00818237	0.173636
ENSG00000065613	SLK	0.012733	0	0	0.0971116
ENSG00000065615	CYB5R4	0.00615522	0	0	0.397578
ENSG00000065665	SEC61A2	0.018101	0	0.000488025	0.100782
ENSG00000065809	FAM107B	0.00135805	0	0.0064061	0.111337
ENSG00000065833	ME1	0.0161327	0.00776613	0	0.10113
ENSG00000065882	TBC1D1	0	0.00184131	0	0.0718755
ENSG00000065883	CDK13	0	0.00242894	0	0.370333
ENSG00000065911	MTHFD2	0.00641719	0	0.011331	0.189768
ENSG00000065970	FOXJ2	0.000898275	0	0	0.177866
ENSG00000065978	YBX1	0.000237991	0	0	0.0275865
ENSG00000065989	PDE4A	0	0.00416252	0	0.0798027
ENSG00000066027	PPP2R5A	0	0.00159774	0.0145141	0.176138
ENSG00000066044	ELAVL1	0.0127653	0	0	0.0692513
ENSG00000066056	TIE1	0.00875298	0	0	0.139845
ENSG00000066084	DIP2B	0.0127377	0	0.0326534	0.086655
ENSG00000066117	SMARCD1	0.00395348	0	0	0.124889
ENSG00000066135	KDM4A	0.00594508	0	0.0027538	0.202676
ENSG00000066136	NFYC	0	0.00262848	0.00492776	0.0588087
ENSG00000066230	SLC9A3	0	0.0238719	0.00218567	0.128162
ENSG00000066279	ASPM	0	0.0228214	0	0.5926
ENSG00000066294	CD84	0.00729075	0	0.0425219	0.195246
ENSG00000066322	ELOVL1	0.00623643	0	0	0.139259
ENSG00000066336	SPI1	0.00526779	0	0	0.110734
ENSG00000066379	ZNRD1	0	0.0133297	0.0581438	0.154855
ENSG00000066422	ZBTB11	0.00200405	0.00384932	0	0.0638277
ENSG00000066427	ATXN3	0.000856312	0	0.0391866	0.0970207
ENSG00000066455	GOLGA5	0.026605	0	0	0.0893002
ENSG00000066557	LRRC40	0.00605023	0	0.0335745	0.0312732
ENSG00000066583	ISOC1	0	0.00245343	0	0.149096
ENSG00000066651	TRMT11	0.000515511	0	0	0.156386
ENSG00000066654	THUMPD1	0	0.0165238	0.039457	0.179787
ENSG00000066697	MSANTD3	0.000982855	0	0.00547869	0.044863
ENSG00000066739	ATG2B	0	0.0132144	0	0.122475
ENSG00000066777	ARFGEF1	0	0.00646	0	0.114628
ENSG00000066827	ZFAT	0	0.00527132	0	0.07654
ENSG00000066855	MTFR1	0	0.00293331	0	0.132379
ENSG00000066923	STAG3	0.00926716	0	0	0.0379497
ENSG00000066926	FECH	0	0.00819216	0.00765097	0.0824947
ENSG00000066933	MYO9A	0	0.0114444	0	0.133578
ENSG00000067057	PFKP	0	0.00118393	0.00348875	0.0684488
ENSG00000067064	IDI1	0.000619001	0	0.00881209	0.105598
ENSG00000067066	SP100	0	0.00755709	0.00166752	0.102351
ENSG00000067082	KLF6	0.010507	0	0	0.120093
ENSG00000067113	PPAP2A	0	0.0165383	0	0.0594512
ENSG00000067141	NEO1	0.00740124	0	0	0.167709
ENSG00000067167	TRAM1	0.0134837	0	0.0377194	0.139154
ENSG00000067182	TNFRSF1A	0	0.00128155	0	0.226226
ENSG00000067191	CACNB1	0	0.00563872	0.0183524	0.203577
ENSG00000067208	EVI5	0.000391985	0	0.00373127	0.109304
ENSG00000067221	STOML1	0.00945518	0.00297788	0.00488926	0.0196087
ENSG00000067225	PKM	0	0.00534907	0	0.121565
ENSG00000067248	DHX29	0	0.0138736	0.00186075	0.0479484
ENSG00000067334	DNTTIP2	0	0.000183269	0.00644107	0.11027
ENSG00000067365	METTL22	0.00229413	0	0.0157296	0.0855451
ENSG00000067369	TP53BP1	0	0.0106922	0.153521	0.752325
ENSG00000067533	RRP15	0	0.00214138	0.0181497	0.166707
ENSG00000067560	RHOA	0	0.00244403	0.00847382	0.0517961
ENSG00000067596	DHX8	0	0.00652792	0.0190235	0.111929
ENSG00000067606	PRKCZ	0	0.0111826	0.00292093	0.21654
ENSG00000067704	IARS2	0.00260099	0	0.0024517	0.10279
ENSG00000067836	ROGDI	0.000938181	0	0.00279872	0.106286
ENSG00000067900	ROCK1	0.00391403	0	0	0.344546
ENSG00000067955	CBFB	0	0.0025836	0	0.345592
ENSG00000068001	HYAL2	0.00195076	0	0	0.257167
ENSG00000068028	RASSF1	0.00448543	0	0	0.197317
ENSG00000068079	IFI35	0	0.0122926	0.00680178	0.0749457
ENSG00000068097	HEATR6	0.000577707	0	0.0459235	0.223258
ENSG00000068120	COASY	0.0122406	0.0115941	0	0.0329869
ENSG00000068137	PLEKHH3	0	0.0306602	0	0.111417
ENSG00000068305	MEF2A	0.0031604	0	0	0.276175
ENSG00000068383	INPP5A	0.00660643	0	0	0.0872452
ENSG00000068489	PRR11	0.0268491	0	0	0.198635
ENSG00000068650	ATP11A	0	0.00775284	0	0.131619
ENSG00000068654	POLR1A	0	0.0191758	0.00375456	0.286579
ENSG00000068697	LAPTM4A	0.0119266	0	0.0278163	0.145505
ENSG00000068724	TTC7A	0	0.000496306	0.0167738	0.123648
ENSG00000068745	IP6K2	0	0.00815737	0	0.0586487
ENSG00000068784	SRBD1	0	0.000144592	0.00200489	0.124118
ENSG00000068793	CYFIP1	0.00228983	0	0.00348865	0.0917363
ENSG00000068796	KIF2A	0	0.00650858	0.00360198	0.0556588
ENSG00000068831	RASGRP2	0	0.00384745	0.013924	0.373978
ENSG00000068878	PSME4	0.00126318	0	0.0383759	0.0711887
ENSG00000068885	IFT80	0.000408155	0.00252182	0.0113986	0.0738993
ENSG00000068903	SIRT2	0	0.000993343	0	0.313265
ENSG00000068912	ERLEC1	0.000732518	0	0.00430866	0.0688042
ENSG00000068971	PPP2R5B	0.000239178	0.00478614	0.0234301	0.154904
ENSG00000068976	PYGM	0	0.00332417	0.0119196	0.417611
ENSG00000069011	PITX1	0	0.00705629	0.0124302	0.325744
ENSG00000069020	MAST4	0	0.00278113	0.00762892	0.111502
ENSG00000069248	NUP133	0	0.00296482	0.0142902	0.117431
ENSG00000069275	NUCKS1	0.00346627	0	0	0.163702
ENSG00000069329	VPS35	0.00413428	0	0	0.160853
ENSG00000069345	DNAJA2	0	0.00181096	0	0.248623
ENSG00000069399	BCL3	0.00231918	0.000798964	0.010438	0.15099
ENSG00000069424	KCNAB2	0	0.001012	0.0119526	0.115779
ENSG00000069493	CLEC2D	0.00564065	0	0.0137993	0.188542
ENSG00000069667	RORA	0	0.00175635	0.00209097	0.127707
ENSG00000069702	TGFBR3	0.00401156	0	0	0.0676843
ENSG00000069712	KIAA1107	0	0.000648515	0.011569	0.125567
ENSG00000069812	HES2	0	0.0299145	0.0441847	0.445178
ENSG00000069849	ATP1B3	0	0.00231944	0.00136022	0.122244
ENSG00000069869	NEDD4	0.00710203	0.00593589	0	0.032343
ENSG00000069943	PIGB	0	0.0102964	0.0132789	0.325683
ENSG00000069956	MAPK6	0	0.0012484	0.00312455	0.120781
ENSG00000069966	GNB5	0	0.0106823	0	0.17238
ENSG00000069974	RAB27A	0	0.00900918	0.0155142	0.253218
ENSG00000069998	CECR5	0.00696486	0	0.0143171	0.0798563
ENSG00000070010	UFD1L	0	0.00253686	0	0.220681
ENSG00000070018	LRP6	0	0.00337622	0.0472179	0.137116
ENSG00000070047	PHRF1	0	0.000971122	0.0287136	0.117485
ENSG00000070061	IKBKAP	0.0132651	0	0	0.1352
ENSG00000070081	NUCB2	0	0.0089527	0.0105277	0.128367
ENSG00000070087	PFN2	0.00145148	0	0.0328858	0.129851
ENSG00000070159	PTPN3	0	0.000997467	0.0269034	0.0591281
ENSG00000070190	DAPP1	0	0.0232804	0	0.0626741
ENSG00000070214	SLC44A1	0.0110706	0	0.00085462	0.295559
ENSG00000070269	TMEM260	0	0.00598781	0.00601927	0.143566
ENSG00000070366	SMG6	0	0.00627087	0	0.147752
ENSG00000070367	EXOC5	0	0.0134486	0.0641262	1.07547
ENSG00000070404	FSTL3	0	0.000979192	0.0177864	0.132451
ENSG00000070413	DGCR2	0	0.000305503	0.0485519	0.149939
ENSG00000070423	RNF126	0	0.00311569	0.00467273	0.090143
ENSG00000070444	MNT	0.0189091	0	0	0.114164
ENSG00000070476	ZXDC	0	0.0421867	0	0.112337
ENSG00000070495	JMJD6	0	0.00571688	0.000354938	0.169639
ENSG00000070501	POLB	0	0.00409352	0	0.63425
ENSG00000070540	WIPI1	0	0.00124043	0.0088544	0.0669653
ENSG00000070610	GBA2	0.00298136	0	0.0081466	0.0811835
ENSG00000070614	NDST1	0.00258511	0	0.0512368	0.108459
ENSG00000070669	ASNS	0	0.0140048	0.0122251	0.145962
ENSG00000070718	AP3M2	0.00329312	0	0	0.118631
ENSG00000070731	ST6GALNAC2	0	0.00312811	0	0.121913
ENSG00000070756	PABPC1	0	0.00582375	0.0101318	0.210318
ENSG00000070759	TESK2	0.00276261	0	0.00575328	0.108553
ENSG00000070761	C16orf80	0	0.001353	0.00121285	0.0279827
ENSG00000070770	CSNK2A2	0.0164153	0	0	0.139938
ENSG00000070785	EIF2B3	0	0.00115222	0	0.139967
ENSG00000070814	TCOF1	0.00445066	0	0	0.0442574
ENSG00000070831	CDC42	0.00431049	0	0	0.0467856
ENSG00000070882	OSBPL3	0.00188116	0	0	0.101742
ENSG00000070915	SLC12A3	0	0.00531242	0	0.103066
ENSG00000070950	RAD18	0.0171542	0	0	0.29255
ENSG00000070961	ATP2B1	0.00252652	0	0.0333692	0.0801411
ENSG00000071051	NCK2	0.0168683	0	0.00207672	0.172833
ENSG00000071054	MAP4K4	0	0.00347212	0.0250131	0.202941
ENSG00000071073	MGAT4A	0	0.0037211	0.00976154	0.209022
ENSG00000071082	RPL31	0.0131146	0	0	0.0754698
ENSG00000071127	WDR1	0	0.0028763	0	0.0933771
ENSG00000071189	SNX13	0.00199551	0.0314672	0.0741364	0.176548
ENSG00000071205	ARHGAP10	0.00693401	0	0.00283972	0.408204
ENSG00000071242	RPS6KA2	0.0016222	0	0.00389441	0.194331
ENSG00000071243	ING3	0.0169107	0	0	0.23442
ENSG00000071246	VASH1	0	0.000129857	0.00384504	0.038707
ENSG00000071282	LMCD1	0.00472414	0	0.00476712	0.0529038
ENSG00000071462	WBSCR22	0.00100392	0	0.048701	0.198803
ENSG00000071537	SEL1L	0	0.00531512	0.00327651	0.214295
ENSG00000071539	TRIP13	0.0128046	0	0	0.271593
ENSG00000071564	TCF3	0.00774645	0	0.00761133	0.0756436
ENSG00000071575	TRIB2	0	0.00453762	0.0865598	0.226407
ENSG00000071626	DAZAP1	0	0.0246981	0.00630298	0.326617
ENSG00000071655	MBD3	0.0024308	0.00733146	0.0364529	0.127236
ENSG00000071794	HLTF	0.00161161	0	0.000109946	0.0986373
ENSG00000071894	CPSF1	0.000355246	0	0	0.0707211
ENSG00000071909	MYO3B	0	0.00196659	0	0.177913
ENSG00000071967	CYBRD1	0	0.000998043	0.00645045	0.0738527
ENSG00000071994	PDCD2	0	0.00271967	0.0064426	0.0637941
ENSG00000072042	RDH11	0	0.0073119	0	0.150007
ENSG00000072062	PRKACA	0.0279084	0	0	0.136
ENSG00000072071	LPHN1	0.00325413	0	0	0.089167
ENSG00000072110	ACTN1	0.0173756	0	0	0.068525
ENSG00000072121	ZFYVE26	0	0.00876091	0	0.111689
ENSG00000072134	EPN2	0.00682543	0	0	0.49935
ENSG00000072135	PTPN18	0	0.00294001	0.0107592	0.38484
ENSG00000072163	LIMS2	0.00477538	0.00261367	0.0173107	0.0908203
ENSG00000072201	LNX1	0.000236691	0	0.00362434	0.0913451
ENSG00000072210	ALDH3A2	0	0.00117604	0	0.0377566
ENSG00000072274	TFRC	0.00128526	0	0	0.171461
ENSG00000072310	SREBF1	0	0.00654535	0	0.15062
ENSG00000072364	AFF4	0	0.00770307	0.0112099	0.0794585
ENSG00000072401	UBE2D1	0	0.0190589	0.0122439	0.131942
ENSG00000072415	MPP5	0	0.00283131	0	0.352921
ENSG00000072518	MARK2	0.00771659	0	0.0103512	0.214135
ENSG00000072571	HMMR	0.00133818	0	0	0.049286
ENSG00000072609	CHFR	0	0.00636894	0.00112605	0.142524
ENSG00000072682	P4HA2	0	0.00544966	0.00641775	0.0851919
ENSG00000072694	FCGR2B	0.00454225	0.000929513	0	0.0698408
ENSG00000072736	NFATC3	0	0.00597558	0	0.104492
ENSG00000072756	TRNT1	0.0277921	0	0	0.194897
ENSG00000072778	ACADVL	0	0.00115667	0.000152031	0.105256
ENSG00000072786	STK10	0.00141428	0	0.0019861	0.173891
ENSG00000072803	FBXW11	0.0116057	0	0.00548588	0.261221
ENSG00000072818	ACAP1	0.00373062	0	0.00125255	0.0775387
ENSG00000072832	CRMP1	0	0.000385999	0.00266074	0.127832
ENSG00000072840	EVC	0.00163816	0	0.00349852	0.0887362
ENSG00000072849	DERL2	0	0.00798505	0	0.168619
ENSG00000072858	SIDT1	0	0.00143322	0	0.0697565
ENSG00000072864	NDE1	0.0134248	0	0	0.187839
ENSG00000072954	TMEM38A	0	0.0073952	0	0.331802
ENSG00000072958	AP1M1	0	0.0112462	0	0.271532
ENSG00000073008	PVR	0.00871965	0	0	0.207247
ENSG00000073050	XRCC1	0.00133754	0	0.0070777	0.0274343
ENSG00000073060	SCARB1	0	0.00502245	0.00313644	0.13528
ENSG00000073111	MCM2	0.00889872	0	0.0052119	0.107728
ENSG00000073150	PANX2	0	0.00464583	0	0.0665118
ENSG00000073169	SELO	0	0.00600323	0	0.106617
ENSG00000073282	TP63	0.0056013	0	0	0.103502
ENSG00000073331	ALPK1	0	0.00419236	0.0120128	0.0931511
ENSG00000073350	LLGL2	0	0.00623684	0	0.170558
ENSG00000073417	PDE8A	0	0.00213744	0.00540539	0.187626
ENSG00000073536	NLE1	0	0.0025447	0.015291	0.0659476
ENSG00000073578	SDHA	0.00906393	0	0.0377621	0.443317
ENSG00000073584	SMARCE1	0.0108266	0	0	0.113363
ENSG00000073605	GSDMB	0	0.00619567	0.0262685	0.249196
ENSG00000073614	KDM5A	0	0.00759434	0	0.0995397
ENSG00000073711	PPP2R3A	0.00596115	0	0	0.151753
ENSG00000073712	FERMT2	0.00398229	0	0	0.188481
ENSG00000073737	DHRS9	0.00261929	0	0.0164568	0.161585
ENSG00000073803	MAP3K13	0	0.00178888	0	0.143625
ENSG00000073849	ST6GAL1	0.000541228	0.00430098	0.00603807	0.154209
ENSG00000073861	TBX21	0	0.00360198	0.00419308	0.0231232
ENSG00000073910	FRY	0.00268397	0	0	0.0866871
ENSG00000073921	PICALM	0	0.003029	0.0157823	0.0777175
ENSG00000073969	NSF	0.0128714	0.0034032	0.0447458	0.167923
ENSG00000074054	CLASP1	0	0.0284145	0.0865663	0.565203
ENSG00000074071	MRPS34	0.00086869	0	0.0235259	0.0793611
ENSG00000074201	CLNS1A	0.00896797	0	0	0.0747656
ENSG00000074219	TEAD2	0.000671469	1.82079e-05	0.00192501	0.0641605
ENSG00000074266	EED	0	0.000467013	0.0186225	0.132476
ENSG00000074319	TSG101	0.00583625	0	0.0241744	0.0546883
ENSG00000074356	C17orf85	0	0.00389619	0.000538942	0.147088
ENSG00000074370	ATP2A3	0	0.000934811	0.0140584	0.0991307
ENSG00000074416	MGLL	0	0.00228352	0.0139513	0.119021
ENSG00000074582	BCS1L	0.00917805	0	0.0174742	0.428665
ENSG00000074603	DPP8	0	0.00801052	0.0300861	0.206432
ENSG00000074621	SLC24A1	0	0.00184636	0.0280476	0.126227
ENSG00000074657	ZNF532	0.000920311	0	0	0.107809
ENSG00000074660	SCARF1	0	0.00484526	0.0184444	0.123866
ENSG00000074695	LMAN1	0	0.00221151	0.0138531	0.0630942
ENSG00000074696	PTPLAD1	0	0.00147814	0.0338591	0.189518
ENSG00000074706	IPCEF1	0.00277604	0	0.00646829	0.0883815
ENSG00000074755	ZZEF1	0.0045475	0	0.0142827	0.170562
ENSG00000074800	ENO1	0.000540498	0	0.0100546	0.135552
ENSG00000074842	C19orf10	0	0.00465327	0.0398904	0.300146
ENSG00000074855	ANO8	0.00711051	0	0	0.101577
ENSG00000074935	TUBE1	0.00353736	0	0.0268826	0.0610522
ENSG00000074966	TXK	0	0.0121614	0.000359395	0.144113
ENSG00000075089	ACTR6	0.000700379	0	0.00606356	0.160455
ENSG00000075131	TIPIN	0.0017133	0	0.00209857	0.168506
ENSG00000075142	SRI	0.00611361	0	0.00532732	0.0644044
ENSG00000075151	EIF4G3	0.00378654	0	0.00259417	0.0883566
ENSG00000075188	NUP37	0.0101501	0	0.00251474	0.0189108
ENSG00000075218	GTSE1	0	0.019885	0.0129554	0.211098
ENSG00000075234	TTC38	0	0.0237195	0.0155496	0.372685
ENSG00000075239	ACAT1	0.00920639	0	0	0.122478
ENSG00000075240	GRAMD4	0	0.00705483	0.0290961	0.114297
ENSG00000075275	CELSR1	0.0011842	0.00524187	0.033722	0.191062
ENSG00000075292	ZNF638	0.0254705	0	0	0.114974
ENSG00000075303	SLC25A40	0	0.00999455	0.000258917	0.0713441
ENSG00000075336	TIMM21	0.0147216	0	0.000345984	0.234216
ENSG00000075340	ADD2	0	0.00573948	0.00677766	0.0987574
ENSG00000075391	RASAL2	0	0.0010536	0.0624048	0.203237
ENSG00000075399	VPS9D1	0.0335101	0	0	0.128633
ENSG00000075407	ZNF37A	0.00143759	0.0297937	0.0256955	0.0187715
ENSG00000075413	MARK3	0.0144919	0	0.00526385	0.137408
ENSG00000075415	SLC25A3	0.000982263	0	0.0377443	0.0992856
ENSG00000075420	FNDC3B	0	0.00928331	0.00130734	0.142662
ENSG00000075426	FOSL2	0.000675138	0	0.00802159	0.123995
ENSG00000075539	FRYL	0.020785	0	0	0.107565
ENSG00000075568	TMEM131	0.0615373	0	0.119722	0.0367391
ENSG00000075618	FSCN1	0	0.00379021	0.0046027	0.12811
ENSG00000075624	ACTB	0	0.010641	0	0.134218
ENSG00000075643	MOCOS	0.00585556	0	0	0.074355
ENSG00000075651	PLD1	0.0751738	0	0	0.175003
ENSG00000075702	WDR62	0.0021264	0.00116472	0.0231888	0.0522427
ENSG00000075711	DLG1	0	0.000831914	0.00663863	0.0727854
ENSG00000075785	RAB7A	0	0.00740095	0.00596349	0.18
ENSG00000075790	BCAP29	0.00134343	0.00620443	0.00541249	0.134557
ENSG00000075826	SEC31B	0	0.00848442	0.00200823	0.0637122
ENSG00000075856	SART3	0.011496	0	0	0.173906
ENSG00000075884	ARHGAP15	0.00122192	0.00199413	0.00571858	0.0928611
ENSG00000075886	TUBA3D	0	0.0389093	0.0244346	0.448312
ENSG00000075914	EXOSC7	0	0.000604534	0.00681826	0.0858561
ENSG00000075945	KIFAP3	0	0.00552037	0.000203995	0.0918337
ENSG00000075975	MKRN2	0	0.00422752	0.0200262	0.152
ENSG00000076003	MCM6	0.125691	0.166475	0.0882315	0.244085
ENSG00000076043	REXO2	0.00962539	0	0.0208565	0.160605
ENSG00000076053	RBM7	0	0.00524605	0.00623533	0.0961741
ENSG00000076067	RBMS2	0.00447616	0	0.0110781	0.187733
ENSG00000076108	BAZ2A	0	0.00952101	0.0113738	0.247453
ENSG00000076201	PTPN23	0	0.000713477	0.0107303	0.1317
ENSG00000076242	MLH1	0.0039715	0	0	0.0550483
ENSG00000076248	UNG	0.0296539	0	0	0.135026
ENSG00000076258	FMO4	0	0.00226719	0.0102524	0.169558
ENSG00000076321	KLHL20	0	0.00734663	0.0202907	0.27217
ENSG00000076351	SLC46A1	0.00281502	0	0.0219245	0.0804334
ENSG00000076356	PLXNA2	0.00215706	0	0.00119929	0.0593551
ENSG00000076382	SPAG5	0	0.00191547	0.000692375	0.0820908
ENSG00000076513	ANKRD13A	0.00379512	0	0.0280109	0.24467
ENSG00000076554	TPD52	0	0.00108279	0	0.164367
ENSG00000076555	ACACB	0.0116539	0	0	0.157368
ENSG00000076604	TRAF4	0	0.0126909	0	0.352472
ENSG00000076641	PAG1	0	0.00963365	0	0.238651
ENSG00000076650	GPATCH1	0.000609921	0	0.125851	0.50812
ENSG00000076662	ICAM3	0.00396454	0	0	0.0329398
ENSG00000076685	NT5C2	0.00461485	0	0.000754242	0.0215929
ENSG00000076706	MCAM	0.00253639	0	0	0.184393
ENSG00000076826	CAMSAP3	0.00498688	0	0	0.0342034
ENSG00000076864	RAP1GAP	0.00326745	0.00283506	0	0.0545023
ENSG00000076924	XAB2	0.0116398	0.00323952	0.013306	0.0334961
ENSG00000076928	ARHGEF1	0	0.00619836	0	1.01975
ENSG00000076944	STXBP2	0	0.0110201	0	0.0469665
ENSG00000076984	MAP2K7	0	0.00587103	0.00895533	0.0925465
ENSG00000077097	TOP2B	0	0.00124406	0	0.107833
ENSG00000077147	TM9SF3	0.00161463	0.00610452	0.0297253	0.0840713
ENSG00000077150	NFKB2	0	0.00784305	0.00813042	0.147754
ENSG00000077152	UBE2T	0	0.0047925	0.0245688	0.127535
ENSG00000077157	PPP1R12B	0	0.00789433	0.038026	0.196594
ENSG00000077232	DNAJC10	0	0.00705849	0.0145693	0.223419
ENSG00000077235	GTF3C1	0	0.00350606	0.00189889	0.0682824
ENSG00000077238	IL4R	0.0018452	0	0	0.176678
ENSG00000077254	USP33	0	0.0244538	0.0252044	0.187709
ENSG00000077312	SNRPA	0.0074754	0	0	0.12264
ENSG00000077327	SPAG6	0	0.0260524	0.0113346	0.554371
ENSG00000077348	EXOSC5	0.00781136	0	0	0.111144
ENSG00000077380	DYNC1I2	0.00184724	0	0	0.167679
ENSG00000077420	APBB1IP	0.00109768	0	0.00612285	0.0730955
ENSG00000077454	LRCH4	0	0.00351461	0.0139046	0.0396368
ENSG00000077458	FAM76B	0.0254297	4.71044e-05	0	0.248928
ENSG00000077463	SIRT6	0	0.00345055	0.00345895	0.0832884
ENSG00000077514	POLD3	0	0.00950288	0.0104909	0.152576
ENSG00000077549	CAPZB	0.00504487	0	0.00442601	0.109926
ENSG00000077585	GPR137B	0.0107093	0	0	0.215173
ENSG00000077616	NAALAD2	0.00339002	0	0	0.194629
ENSG00000077684	JADE1	0	0.00563027	0.0330933	0.175759
ENSG00000077782	FGFR1	0	0.0030605	0	0.078725
ENSG00000077809	GTF2I	0.002394	0	0.0151782	0.207027
ENSG00000077935	SMC1B	0	0.0330049	0.0564148	0.460386
ENSG00000078043	PIAS2	0	5.61786e-05	0.00457934	0.0408886
ENSG00000078070	MCCC1	0	0.00767958	0.00451617	0.290141
ENSG00000078081	LAMP3	0	0.00818704	0	0.229875
ENSG00000078124	ACER3	0.00366758	0	0	0.348868
ENSG00000078140	UBE2K	0.00648709	0	0	0.197529
ENSG00000078142	PIK3C3	0.00021246	0	0	0.211143
ENSG00000078177	N4BP2	0	0.0034892	0.0103407	0.0577036
ENSG00000078237	C12orf5	0	0.00275947	0.00530752	0.032199
ENSG00000078246	TULP3	0.00439766	0	0	0.0873903
ENSG00000078269	SYNJ2	0	0.00312445	0	0.0958571
ENSG00000078304	PPP2R5C	0	0.0118577	0.000906659	0.261267
ENSG00000078369	GNB1	0	0.00702245	0	0.203608
ENSG00000078401	EDN1	0	0.0221639	0.0184593	0.246946
ENSG00000078403	MLLT10	0.000531672	0	0	0.118451
ENSG00000078487	ZCWPW1	0	0.00198242	0.00061903	0.0538145
ENSG00000078618	NRD1	0.00371379	0	0.0241672	0.143698
ENSG00000078668	VDAC3	0	0.0280651	0	0.312845
ENSG00000078674	PCM1	0	0.00352259	0.0221969	0.10711
ENSG00000078687	TNRC6C	0	0.00375338	0	0.159952
ENSG00000078699	CBFA2T2	0	0.00108499	0	0.178539
ENSG00000078747	ITCH	0.00346012	0	0.0267519	0.0869765
ENSG00000078804	TP53INP2	0	0.00968841	0.00356536	0.218909
ENSG00000078808	SDF4	0.00546122	0	0	0.0788224
ENSG00000078814	MYH7B	0.000738592	0	0.00141232	0.107744
ENSG00000078900	TP73	0.00199513	0	0.00412623	0.17464
ENSG00000078902	TOLLIP	0.000731805	0	0	0.0501883
ENSG00000078967	UBE2D4	0.00272971	0	0.0101007	0.0321799
ENSG00000079134	THOC1	0	0.00509226	0.00770093	0.0708661
ENSG00000079150	FKBP7	0	0.00360123	0	0.127905
ENSG00000079215	SLC1A3	0.00142016	0	0.0134867	0.215748
ENSG00000079246	XRCC5	0	0.0106343	0	0.150836
ENSG00000079257	LXN	0.000871067	0	0.0295119	0.0647345
ENSG00000079263	SP140	0	0.00258293	0	0.0701923
ENSG00000079277	MKNK1	0	0.0054449	0	0.126711
ENSG00000079308	TNS1	0.00148962	0	0.0106427	0.200182
ENSG00000079313	REXO1	0	0.0128769	0	0.290585
ENSG00000079332	SAR1A	0.00550889	0	0	0.108268
ENSG00000079335	CDC14A	0	0.00290657	0	0.291766
ENSG00000079337	RAPGEF3	0.000406418	0	0	0.0573212
ENSG00000079385	CEACAM1	0	0.00753486	0.0270636	0.526795
ENSG00000079387	SENP1	0.00280729	0	0	0.0595743
ENSG00000079432	CIC	0.00368821	0	0.0181617	0.125035
ENSG00000079435	LIPE	0.00363638	0	0.00942929	0.140448
ENSG00000079459	FDFT1	0	0.000945086	0.0141587	0.0961501
ENSG00000079462	PAFAH1B3	0.00362406	0	0.0334864	0.214137
ENSG00000079616	KIF22	0	0.00115045	0	0.216453
ENSG00000079691	LRRC16A	0.00233163	0	0.00766933	0.0583515
ENSG00000079739	PGM1	0.000933921	0	0.00302273	0.116006
ENSG00000079785	DDX1	0	0.00566999	0	0.24093
ENSG00000079805	DNM2	0.00105899	0	0	0.0832542
ENSG00000079819	EPB41L2	0	0.0150164	0.0107218	0.150495
ENSG00000079931	MOXD1	0	0.0216466	0	0.342738
ENSG00000079950	STX7	0.00139424	0	0	0.0613231
ENSG00000079974	RABL2B	0.00822559	0	0	0.0945594
ENSG00000079999	KEAP1	0	0.0114363	0	0.10834
ENSG00000080189	SLC35C2	0	0.0078453	0.0334749	0.198192
ENSG00000080200	CRYBG3	0	0.0238516	0.0220777	0.165131
ENSG00000080298	RFX3	0.00192153	0	0.00383544	0.255549
ENSG00000080345	RIF1	0.00295347	0	0	0.0945652
ENSG00000080371	RAB21	0	0.000935914	0	0.181973
ENSG00000080493	SLC4A4	0.00393534	0	0.00966881	0.293124
ENSG00000080503	SMARCA2	0.00367134	0	0	0.277721
ENSG00000080546	SESN1	0	0.000613336	0.000891725	0.0718808
ENSG00000080603	SRCAP	0.00374979	0	0.0178665	0.236092
ENSG00000080608	KIAA0020	0	0.000248065	0	0.118663
ENSG00000080644	CHRNA3	0.00688299	0.00158857	0	0.0759534
ENSG00000080802	CNOT4	0.000947765	0	0.00358227	0.107876
ENSG00000080815	PSEN1	0	0.000992428	0.0164424	0.109156
ENSG00000080819	CPOX	0.00163926	0	0	0.0875339
ENSG00000080822	CLDND1	0.0176973	0	0	0.114068
ENSG00000080823	MOK	0.00412075	0	0	0.256181
ENSG00000080824	HSP90AA1	0	0.00355431	0	0.342955
ENSG00000080839	RBL1	0.00111826	0	0	0.103149
ENSG00000080845	DLGAP4	0.00529697	0	0	0.107918
ENSG00000080854	IGSF9B	0.000512738	0	0.012759	0.19332
ENSG00000080986	NDC80	0	0.00030232	0.0280973	0.103908
ENSG00000081014	AP4E1	0.00400836	0	0	0.0496141
ENSG00000081019	RSBN1	0.00526782	0	0.0177423	0.146441
ENSG00000081026	MAGI3	0.00807772	0	0.019104	0.171799
ENSG00000081052	COL4A4	0	0.00090035	0.0096377	0.121827
ENSG00000081059	TCF7	0	0.0160832	0	0.128521
ENSG00000081087	OSTM1	0.00440201	0	0	0.161346
ENSG00000081148	IMPG2	0	0.00638786	0.00100159	0.128279
ENSG00000081154	PCNP	0	0.00140118	0	0.127749
ENSG00000081177	EXD2	0.00261053	0	0	0.14287
ENSG00000081181	ARG2	0	0.0177716	0	0.207868
ENSG00000081189	MEF2C	0	0.0141715	0.0187085	0.1706
ENSG00000081237	PTPRC	0.00236528	0	0.0150395	0.08697
ENSG00000081307	UBA5	0.0320485	0	0.00612162	0.189419
ENSG00000081320	STK17B	0	0.00143286	0.0271427	0.106551
ENSG00000081377	CDC14B	0.00324713	0	0	0.354216
ENSG00000081386	ZNF510	0	0.00200213	0	0.274481
ENSG00000081665	ZNF506	0	0.00452634	0	0.124976
ENSG00000081692	JMJD4	0	0.00396626	0	0.0751616
ENSG00000081721	DUSP12	0.0192975	0	0.0017162	0.301245
ENSG00000081760	AACS	0.00253114	0	0.0388032	0.0758909
ENSG00000081791	KIAA0141	0	0.000548294	0.00790939	0.280117
ENSG00000081803	CADPS2	0.0129454	0	0	0.0668931
ENSG00000081870	HSPB11	0.00493361	0	0.0211809	0.411157
ENSG00000081913	PHLPP1	0.00243248	0	0	0.107456
ENSG00000081923	ATP8B1	0	0.00106137	0.00170326	0.0905266
ENSG00000081985	IL12RB2	0	0.00994857	0.0801327	0.26526
ENSG00000082014	SMARCD3	0	0.00108997	0.0172255	0.109493
ENSG00000082068	WDR70	0	0.00160206	0.00426151	0.329256
ENSG00000082074	FYB	0	0.00732316	0	0.344451
ENSG00000082146	STRADB	0	0.00923634	0.0156444	0.13516
ENSG00000082153	BZW1	0	0.0010483	0	0.0762968
ENSG00000082196	C1QTNF3	0	0.00264306	0.00633401	0.0945619
ENSG00000082212	ME2	0	0.000740462	0.0118606	0.132989
ENSG00000082213	C5orf22	0.000602461	0	0.00308572	0.065533
ENSG00000082258	CCNT2	0.0986372	0.131213	0.038334	0.0816839
ENSG00000082269	FAM135A	0	0.00781078	0	0.115138
ENSG00000082293	COL19A1	0	0.000453396	0.0150495	0.155211
ENSG00000082397	EPB41L3	0	0.00324879	0.0195295	0.151606
ENSG00000082512	TRAF5	0	0.00311426	0.00565047	0.170398
ENSG00000082515	MRPL22	0	0.0100367	0	0.0799873
ENSG00000082516	GEMIN5	0	0.00767969	0	0.0869438
ENSG00000082641	NFE2L1	0	0.00747384	0.0263808	0.0869493
ENSG00000082701	GSK3B	0.000380204	0	0.0282342	0.232379
ENSG00000082781	ITGB5	0	0.000639568	0	0.0806062
ENSG00000082805	ERC1	0	0.00334366	0.02811	0.19153
ENSG00000082898	XPO1	0.0021347	0	0.000611664	0.0432895
ENSG00000082996	RNF13	0	0.000432672	0.00922481	0.0763254
ENSG00000083093	PALB2	0	0.00236658	0.00310172	0.0524753
ENSG00000083097	DOPEY1	0.0171553	0	0	0.0872436
ENSG00000083099	LYRM2	0	0.00534779	0	0.127745
ENSG00000083123	BCKDHB	0	0.00421333	0	0.153342
ENSG00000083168	KAT6A	0	0.000918789	0	0.0699413
ENSG00000083223	ZCCHC6	0.0104185	0	0.032081	0.195066
ENSG00000083290	ULK2	0.00340556	0	0	0.124272
ENSG00000083312	TNPO1	0	0.00107903	0.0214763	0.0918186
ENSG00000083444	PLOD1	0.0248442	0	0.013644	0.157749
ENSG00000083454	P2RX5	0	0.00259661	0.0484356	0.263743
ENSG00000083457	ITGAE	0.00952882	0	0	0.261145
ENSG00000083520	DIS3	0	0.00430389	0.00877009	0.146082
ENSG00000083535	PIBF1	0	0.0044303	0.00711016	0.137616
ENSG00000083544	TDRD3	0	0.00501339	0.00229991	0.072124
ENSG00000083635	NUFIP1	0	0.000935162	0	0.344916
ENSG00000083642	PDS5B	0.00813468	0	0	0.108594
ENSG00000083720	OXCT1	0.00267481	0	0.0169638	0.127956
ENSG00000083799	CYLD	0.0030328	0	0.0111339	0.269257
ENSG00000083807	SLC27A5	0.00590057	0	0	0.0940597
ENSG00000083812	ZNF324	0.00248071	0	0.00749127	0.0849611
ENSG00000083814	ZNF671	0	0.0174219	0	0.153481
ENSG00000083817	ZNF416	0.00116738	0	0	0.00889124
ENSG00000083828	ZNF586	0	0.0172139	0.00754755	0.229572
ENSG00000083838	ZNF446	0.00566933	0	0	0.076064
ENSG00000083844	ZNF264	0.00497128	0	0.00645289	0.128767
ENSG00000083845	RPS5	0.000960713	0	0.0179635	0.310417
ENSG00000083857	FAT1	0	0.000505346	0	0.149826
ENSG00000083896	YTHDC1	0	0.00241759	0.00387106	0.0442243
ENSG00000083937	CHMP2B	0.0115563	0	0	0.260052
ENSG00000084070	SMAP2	0.00149045	0.00192528	0.0010837	0.10295
ENSG00000084072	PPIE	0	0.0046719	0.013675	0.091893
ENSG00000084073	ZMPSTE24	0	0.000632514	0	0.164289
ENSG00000084090	STARD7	0.00586406	0	0.0167642	0.0645787
ENSG00000084092	NOA1	0.00609185	0	0	0.042148
ENSG00000084093	REST	0.00260985	0	0.000369365	0.0663441
ENSG00000084112	SSH1	0	0.0100536	0	0.120992
ENSG00000084207	GSTP1	0	0.00096346	0	0.0805423
ENSG00000084234	APLP2	0.0146711	0	0	0.302841
ENSG00000084444	KIAA1467	0	0.00527967	0	0.109318
ENSG00000084463	WBP11	0.00192916	0	0.0105019	0.080163
ENSG00000084623	EIF3I	0.00353035	0	0	0.19349
ENSG00000084636	COL16A1	0	0.00488753	0	0.155556
ENSG00000084652	TXLNA	0.00253339	0	0	0.0787036
ENSG00000084676	NCOA1	0.00834513	0	0.00405582	0.195313
ENSG00000084693	AGBL5	0	0.00437585	0.0174266	0.203628
ENSG00000084710	EFR3B	0	0.0220243	0.0215698	0.184314
ENSG00000084731	KIF3C	0	0.00823817	0	0.145053
ENSG00000084733	RAB10	0	0.00483662	0	0.0660404
ENSG00000084754	HADHA	0	0.007219	0.0535496	0.111268
ENSG00000084764	MAPRE3	0	0.00352893	0.00668714	0.0668234
ENSG00000084774	CAD	0	0.00647151	0	0.277601
ENSG00000085063	CD59	0	0.000283368	0	0.100805
ENSG00000085117	CD82	0	0.00424444	0.00725219	0.0713932
ENSG00000085231	TAF9	0	0.0190417	0.0437454	0.2739
ENSG00000085274	MYNN	0.00237842	0	0.00299044	0.145179
ENSG00000085365	SCAMP1	0.00234075	0	0.0206404	0.111943
ENSG00000085377	PREP	0	0.00852767	0.0241176	0.332907
ENSG00000085382	HACE1	0.00788107	0	0	0.125617
ENSG00000085415	SEH1L	0	0.0253847	0.0122864	0.16985
ENSG00000085433	WDR47	0.00301456	0.00501657	0	0.0424635
ENSG00000085449	WDFY1	0	0.00273827	0	0.122328
ENSG00000085465	OVGP1	0.00274772	0	9.6161e-06	0.152471
ENSG00000085491	SLC25A24	0	0.00565458	0.00602417	0.0547044
ENSG00000085511	MAP3K4	0.00339342	0	0	0.116528
ENSG00000085514	PILRA	0.00263158	0.00453121	0	0.0672683
ENSG00000085563	ABCB1	0	0.00416418	0.00556678	0.0987266
ENSG00000085644	ZNF213	0	0.0124798	0	0.14573
ENSG00000085662	AKR1B1	0.00292116	0	0.0247497	0.171072
ENSG00000085719	CPNE3	0.00525063	0	0	0.0753042
ENSG00000085721	RRN3	0.0265818	0	0	0.254254
ENSG00000085733	CTTN	0.00240475	0	0.0105103	0.171441
ENSG00000085741	WNT11	0	0.00076762	0	0.0333652
ENSG00000085760	MTIF2	0.00988706	0	0.0223521	0.235469
ENSG00000085788	DDHD2	0	0.0076536	0	0.0213676
ENSG00000085831	TTC39A	0	0.00179394	0.00417599	0.141004
ENSG00000085832	EPS15	0	0.00757586	0.0186429	0.116831
ENSG00000085840	ORC1	0.00376293	0.0043982	0	0.310518
ENSG00000085871	MGST2	0	0.0052349	0.0322334	0.19313
ENSG00000085872	CHERP	0.01029	0	0.00876786	0.082749
ENSG00000085998	POMGNT1	0.00171362	0.00108666	0	0.0333948
ENSG00000085999	RAD54L	0.0221346	0	0	0.109527
ENSG00000086015	MAST2	0.0003623	0	0.0287459	0.0579867
ENSG00000086061	DNAJA1	0.00335278	0.00599245	0	0.0518588
ENSG00000086062	B4GALT1	0	0.0503535	0	0.102367
ENSG00000086065	CHMP5	0	0.0131703	0	0.170475
ENSG00000086102	NFX1	0	0.00814101	0	0.167008
ENSG00000086189	DIMT1	0	0.00191048	0.00245305	0.0311893
ENSG00000086200	IPO11	0	0.00209545	0.0140704	0.0485103
ENSG00000086232	EIF2AK1	0.00687557	0	0	0.0883042
ENSG00000086289	EPDR1	0.00197129	0	0	0.0898117
ENSG00000086300	SNX10	0	0.00425485	0.00641001	0.1237
ENSG00000086475	SEPHS1	0	0.00341717	0	0.177936
ENSG00000086504	MRPL28	0.0364811	0	0	0.114203
ENSG00000086544	ITPKC	0.0029584	0	0.00363837	0.0847009
ENSG00000086570	FAT2	0.00144805	0	0	0.0616471
ENSG00000086589	RBM22	0	0.0023216	0.016703	0.20561
ENSG00000086598	TMED2	0	0.00274403	0.0390353	0.108133
ENSG00000086619	ERO1LB	0.00600528	0	0	0.100459
ENSG00000086666	ZFAND6	0.00381455	0	0	0.0877605
ENSG00000086730	LAT2	0.00571369	0.000964345	0.000626068	0.120062
ENSG00000086827	ZW10	0	0.00198161	0.0136611	0.0944393
ENSG00000086848	ALG9	0	0.00299832	0.00462477	0.0980085
ENSG00000086967	MYBPC2	0	0.0112793	0	0.0876168
ENSG00000087008	ACOX3	0	0.000984839	0	0.192794
ENSG00000087053	MTMR2	0.00470046	0.0104946	0	0.335316
ENSG00000087074	PPP1R15A	0	0.0065682	0	0.240427
ENSG00000087076	HSD17B14	0.00572525	0	0	0.112722
ENSG00000087077	TRIP6	0	0.00696327	0.00919036	0.0996809
ENSG00000087085	ACHE	0	0.0114724	0.0127133	0.148681
ENSG00000087086	FTL	0.0193405	0	0.0165672	0
ENSG00000087087	SRRT	0	0.0106871	0.0169235	0.173543
ENSG00000087088	BAX	0.00718133	0	0.0247912	0.0457104
ENSG00000087095	NLK	0	0.00036792	0.00504821	0.0561052
ENSG00000087111	PIGS	0	0.0215105	0.00417336	0.312938
ENSG00000087152	ATXN7L3	0.00838817	0	0	0.325015
ENSG00000087157	PGS1	0.00356557	0	0.0360396	0.0647693
ENSG00000087191	PSMC5	0.0261069	0	0	0.234059
ENSG00000087206	UIMC1	0	0.023366	0.00384489	0.168996
ENSG00000087237	CETP	0	0.000816424	0	0.103299
ENSG00000087263	OGFOD1	0	0.00526976	0.0154546	0.133606
ENSG00000087266	SH3BP2	0	0.00658452	0.0274907	0.154865
ENSG00000087269	NOP14	0	0.00490472	0	0.0848903
ENSG00000087274	ADD1	0.00191846	9.88842e-05	0.00424441	0.0435032
ENSG00000087299	L2HGDH	0	0.00281917	0.00311233	0.0820946
ENSG00000087301	TXNDC16	0.00255839	0	0	0.0821999
ENSG00000087302	C14orf166	0.00205027	0	0	0.0424862
ENSG00000087303	NID2	0	0.00181031	0.0269958	0.0718008
ENSG00000087338	GMCL1	0.0013728	0	0	0.183671
ENSG00000087365	SF3B2	0	0.00152379	0.0181755	0.0717468
ENSG00000087448	KLHL42	0	0.00495899	0.0362276	0.255271
ENSG00000087460	GNAS	0	0.0013173	0.0262859	0.19642
ENSG00000087470	DNM1L	0	0.0012556	0.015664	0.0515965
ENSG00000087502	ERGIC2	0	0.0125094	0	0.166237
ENSG00000087586	AURKA	0	0.00955108	0.00861893	0.221128
ENSG00000087884	AAMDC	0.00695341	0	0	0.0478358
ENSG00000087903	RFX2	0.000253827	0.000559651	0.0498763	0.287677
ENSG00000087995	METTL2A	0.000798619	0.00184577	0.0108487	0.224421
ENSG00000088035	ALG6	0	0.0041233	0.0126004	0.0893658
ENSG00000088038	CNOT3	0.00345365	0	0	0.102878
ENSG00000088179	PTPN4	0.00128583	0	0	0.111176
ENSG00000088205	DDX18	0	0.00111076	0.00565261	0.111996
ENSG00000088247	KHSRP	0.00348714	0	0.0313563	0.0955353
ENSG00000088256	GNA11	0.000111119	0	0	0.129568
ENSG00000088298	EDEM2	0	0.00364867	0	0.149742
ENSG00000088305	DNMT3B	0.0154704	0	0	0.271553
ENSG00000088325	TPX2	0	0.0211308	0	0.242441
ENSG00000088356	PDRG1	0	0.0153796	0.0108768	0.30434
ENSG00000088387	DOCK9	0	0.00107283	0.00252708	0.0626493
ENSG00000088448	ANKRD10	0.00706385	0	0.00125575	0.102394
ENSG00000088451	TGDS	0.00033634	0	0.00903555	0.0636973
ENSG00000088538	DOCK3	0.000664747	0	0	0.126735
ENSG00000088543	C3orf18	0.00179168	0	0	0.177384
ENSG00000088682	COQ9	0.00246108	0	0.0158385	0.105626
ENSG00000088727	KIF9	0	0.00136122	0.00522546	0.124041
ENSG00000088766	CRLS1	0.000590671	0	0.00295125	0.076421
ENSG00000088808	PPP1R13B	0.000629001	0	0.00104422	0.111858
ENSG00000088812	ATRN	0	0.0123412	0.0413869	0.101237
ENSG00000088826	SMOX	0.00439759	0	0.0079667	0.1156
ENSG00000088832	FKBP1A	0.0012485	0.00489872	0.00998746	0.0274944
ENSG00000088833	NSFL1C	0	0.00846503	0.0102447	0.074463
ENSG00000088836	SLC4A11	0	0.0026642	0.012883	0.0636273
ENSG00000088854	C20orf194	0.00043916	0	0.0310288	0.051163
ENSG00000088876	ZNF343	0.00588346	0	0	0.107361
ENSG00000088882	CPXM1	0.00461875	0	0.0164037	0.204187
ENSG00000088888	MAVS	0	0.000519035	0.0327361	0.136666
ENSG00000088899	LZTS3	0.00503986	0	0.00531997	0.0793198
ENSG00000088930	XRN2	0.0299396	0	0	0.121795
ENSG00000088986	DYNLL1	0	0.00625487	0	0.151011
ENSG00000088992	TESC	0	0.0077544	0.00885344	0.161589
ENSG00000089006	SNX5	0.00167408	0	0.0258098	0.0816318
ENSG00000089009	RPL6	0.0134814	0	0	0.378933
ENSG00000089022	MAPKAPK5	0.0165301	0	0.00115001	0.146937
ENSG00000089041	P2RX7	0	0.000610325	0	0.0987973
ENSG00000089048	ESF1	0.00746388	0	0.00703424	0.0401894
ENSG00000089050	RBBP9	0	0.0207778	0	0.0996329
ENSG00000089053	ANAPC5	0.0118465	0	0.030733	0.4164
ENSG00000089057	SLC23A2	0	0.00706268	0.0138467	0.154654
ENSG00000089060	SLC8B1	0.0160156	0	0	0.0848008
ENSG00000089063	TMEM230	0.00147099	0	0.0387638	0.225134
ENSG00000089091	DZANK1	0	0.0246337	0	0.0584159
ENSG00000089094	KDM2B	0.00181741	0	0.0193203	0.281508
ENSG00000089123	TASP1	0	0.000573839	0.00521176	0.142387
ENSG00000089127	OAS1	0.0362752	0	0	0.320674
ENSG00000089154	GCN1L1	0	0.00962246	0.0128707	0.174791
ENSG00000089157	RPLP0	0	0.00506146	0.00915745	0.104208
ENSG00000089159	PXN	0	0.000397914	0	0.239955
ENSG00000089163	SIRT4	0.0241832	0	0	0.156763
ENSG00000089177	KIF16B	0.00173689	0.00602001	0	0.162552
ENSG00000089195	TRMT6	0	0.00723324	0	0.317997
ENSG00000089220	PEBP1	0	0.0109961	0.00600456	0.100003
ENSG00000089234	BRAP	0.0136877	0	0	0.372567
ENSG00000089248	ERP29	0.00705597	0	0	0.106006
ENSG00000089280	FUS	0.00683425	0	0.0203336	0.139695
ENSG00000089327	FXYD5	0.000601229	0	0.00838065	0.0862707
ENSG00000089335	ZNF302	0	0.00707639	0.00619099	0.0700961
ENSG00000089351	GRAMD1A	0.0309373	0.00107114	0.00775535	0.0618997
ENSG00000089486	CDIP1	0	0.00887844	0	0.281678
ENSG00000089558	KCNH4	0	0.020297	0	0.157373
ENSG00000089597	GANAB	0	0.000865336	0.0216765	0.0859777
ENSG00000089639	GMIP	0	0.00140211	0.0314121	0.0802726
ENSG00000089685	BIRC5	0.014388	0	0	0.0343732
ENSG00000089692	LAG3	0.00101646	0.00415731	0.00710636	0.0816573
ENSG00000089693	MLF2	0.0144156	0.000443819	0.0223704	0.290133
ENSG00000089723	OTUB2	0.0114245	0	0	0.149255
ENSG00000089737	DDX24	0.00585038	0	0	0.166415
ENSG00000089775	ZBTB25	0	0.0167961	0.0200756	0.136788
ENSG00000089818	NECAP1	0	0.00350636	0	0.201095
ENSG00000089847	ANKRD24	0	0.00283206	0.00192013	0.123735
ENSG00000089876	DHX32	0.0011231	0	0.00438537	0.0482537
ENSG00000089902	RCOR1	0.00686741	0.000503338	0	0.124236
ENSG00000089916	GPATCH2L	0.00962486	0	8.44218e-05	0.197693
ENSG00000090006	LTBP4	0	0.0209569	0	0.0735296
ENSG00000090013	BLVRB	0.00992762	0	0.00832176	0.177985
ENSG00000090020	SLC9A1	0.00296933	0	0.0249742	0.0459673
ENSG00000090054	SPTLC1	0.000751385	0	0	0.348063
ENSG00000090060	PAPOLA	0.00260298	0	0	0.0534762
ENSG00000090061	CCNK	0	0.00647227	0.00586773	0.189122
ENSG00000090097	PCBP4	0	0.00472777	0.0432733	0.178211
ENSG00000090104	RGS1	0.00192159	0	0.0158332	0.391451
ENSG00000090238	YPEL3	0.00601976	0	0.00153032	0.0365919
ENSG00000090263	MRPS33	0.000194627	0	0.0117247	0.113131
ENSG00000090266	NDUFB2	0	0.0035089	0.0123122	0.419586
ENSG00000090273	NUDC	0.00522172	0	0.00650071	0.0926973
ENSG00000090316	MAEA	0	0.0148727	0	0.264877
ENSG00000090339	ICAM1	0.00121109	0	0.0086463	0.128336
ENSG00000090372	STRN4	0.000766482	0	0.00613934	0.0966709
ENSG00000090376	IRAK3	0	0.0149985	0.0169263	0.249789
ENSG00000090432	MUL1	0.00192481	0	0	0.0378352
ENSG00000090447	TFAP4	0	0.00193602	0	0.0468367
ENSG00000090470	PDCD7	0.00148981	0.00337295	0.00478124	0.0375255
ENSG00000090487	SPG21	0	0.00482848	0	0.136483
ENSG00000090520	DNAJB11	0	0.0264527	0	0.168886
ENSG00000090530	LEPREL1	0.000889822	0	0.00897903	0.116816
ENSG00000090565	RAB11FIP3	0.0161576	0	0	0.136942
ENSG00000090581	GNPTG	0	0.000884307	0	0.0514247
ENSG00000090612	ZNF268	0.000456337	0.00998202	0.00263379	0.112122
ENSG00000090615	GOLGA3	0	0.00369291	0.0145293	0.0996738
ENSG00000090621	PABPC4	0.00234332	0	0.00379496	0.128655
ENSG00000090661	CERS4	0.00258319	0	0	0.101242
ENSG00000090674	MCOLN1	0.00304291	0	0.00664237	0.0233526
ENSG00000090686	USP48	0	0.0173612	0	0.103233
ENSG00000090857	PDPR	0	0.000756911	0.0114932	0.134288
ENSG00000090861	AARS	0	0.00240023	0.00814949	0.306546
ENSG00000090863	GLG1	0	0.0139417	0	0.089778
ENSG00000090905	TNRC6A	0	9.14015e-05	0.000969093	0.0465134
ENSG00000090920	FCGBP	0	0.0108353	0.00905302	0.0715263
ENSG00000090924	PLEKHG2	0	0.00527397	0	0.0693998
ENSG00000090932	DLL3	0.00925478	0	0	0.0740888
ENSG00000090971	NAT14	0	0.00496285	0	0.136632
ENSG00000090975	PITPNM2	0	0.0174409	0	0.442811
ENSG00000090989	EXOC1	0.00167327	0.000948045	0.00475507	0.0274287
ENSG00000091009	RBM27	0.00689552	0	0.0134189	0.132473
ENSG00000091039	OSBPL8	0	0.00181294	0.00220421	0.0824787
ENSG00000091073	DTX2	0	0.00437274	0.0153309	0.114409
ENSG00000091106	NLRC4	0.0284078	0	0.00348777	0.00255316
ENSG00000091127	PUS7	0	0.00593738	0.00259062	0.185365
ENSG00000091129	NRCAM	0.00215141	0	0.00106274	0.138654
ENSG00000091136	LAMB1	0	0.00234628	0.0040495	0.125525
ENSG00000091140	DLD	0	0.00658864	0.000944409	0.190292
ENSG00000091157	WDR7	0	0.00660418	0.00609172	0.221837
ENSG00000091164	TXNL1	0	0.0364654	0.0352595	0.465326
ENSG00000091262	ABCC6	0	0.00272715	0.0077488	0.109037
ENSG00000091317	CMTM6	0	0.00142098	0.0443554	0.0561161
ENSG00000091409	ITGA6	0.000957897	0	0	0.120576
ENSG00000091436	MLTK	0	0.0114574	0.0455267	0.198781
ENSG00000091483	FH	0.00324965	0	0	0.0539734
ENSG00000091490	SEL1L3	0	0.00284565	0	0.166767
ENSG00000091527	CDV3	0	0.00110023	0	0.208848
ENSG00000091536	MYO15A	0	0.00386613	0.00958867	0.0648145
ENSG00000091542	ALKBH5	0.00347488	0.00203879	0.0214248	0.0545351
ENSG00000091592	NLRP1	0.00110989	0	0.00223057	0.0716873
ENSG00000091622	PITPNM3	0.0191537	0	0	0.119049
ENSG00000091640	SPAG7	0	0.00215606	0.00852142	0.0647759
ENSG00000091651	ORC6	0.00200631	0	0	0.244221
ENSG00000091732	ZC3HC1	0	0.0100008	0	0.144399
ENSG00000091844	RGS17	0	0.0101291	0	0.0683944
ENSG00000091947	TMEM101	0.00707488	0	0	0.192143
ENSG00000091972	CD200	0	0.000149585	0	0.0807714
ENSG00000092009	CMA1	0	0.00548657	0.00450084	0.123579
ENSG00000092010	PSME1	0	0.00703348	0.019383	0.0858579
ENSG00000092020	PPP2R3C	0	0.0107951	0	0.0623747
ENSG00000092036	HAUS4	0.0233655	0	0.0186544	0.418208
ENSG00000092051	JPH4	0.0117608	0	0	0.269779
ENSG00000092094	OSGEP	0	0.00488805	0.0079502	0.00881261
ENSG00000092098	RNF31	0.0223304	0.00185155	0	0.129216
ENSG00000092108	SCFD1	0	0.0530681	0	0.25415
ENSG00000092140	G2E3	0	0.039615	0	0.27786
ENSG00000092148	HECTD1	0	0.00629526	0.0179146	0.167156
ENSG00000092199	HNRNPC	0	0.00351027	0	0.0336976
ENSG00000092201	SUPT16H	0.00227865	0	0	0.0919873
ENSG00000092203	TOX4	0.00212539	0.000653875	0	0.0186582
ENSG00000092208	GEMIN2	0.00600221	0	0.00302749	0.0899115
ENSG00000092295	TGM1	0.00362828	0	0	0.0558961
ENSG00000092330	TINF2	0.000651251	0.00298845	0.000339909	0.152568
ENSG00000092421	SEMA6A	0.000882887	0	0.00620642	0.16436
ENSG00000092439	TRPM7	0	0.0114359	0	0.115422
ENSG00000092470	WDR76	0.000409692	0	0.100384	0.212956
ENSG00000092529	CAPN3	0	0.00541395	0.0349731	0.270297
ENSG00000092531	SNAP23	0	0.00796427	0.0797439	0.325206
ENSG00000092607	TBX15	0.00181151	0	0.0377577	0.0915235
ENSG00000092621	PHGDH	0	0.0150745	0	0.120398
ENSG00000092758	COL9A3	0.0112651	0	0.00613437	0.122327
ENSG00000092820	EZR	0	0.00672624	0	0.0665503
ENSG00000092841	MYL6	0	0.00191097	0.00220017	0.074556
ENSG00000092847	AGO1	0	0.01198	0	0.359014
ENSG00000092853	CLSPN	0	0.0266368	0	0.359789
ENSG00000092871	RFFL	0.000929095	0	0.0110519	0.265939
ENSG00000092929	UNC13D	0	0.0151968	0.146728	0.441198
ENSG00000092931	MFSD11	0	0.012098	0.00517806	0.245178
ENSG00000092964	DPYSL2	0	0.00970231	0.0177823	0.14222
ENSG00000092978	GPATCH2	0	0.00399953	0.0283288	0.143202
ENSG00000093000	NUP50	0.00907789	0	0	0.0987276
ENSG00000093009	CDC45	0	0.000253666	0	0.310473
ENSG00000093010	COMT	0.013116	0	0.0128054	0.0653389
ENSG00000093072	CECR1	0	0.00183183	0	0.0615867
ENSG00000093144	ECHDC1	0	0.00141312	0.00594941	0.108998
ENSG00000093167	LRRFIP2	0.00400534	0	0	0.0499514
ENSG00000093183	SEC22C	0.0050689	0	0	0.17764
ENSG00000093217	XYLB	0	0.00611357	0	0.226839
ENSG00000094804	CDC6	0.0160614	0	0.0077116	0.280016
ENSG00000094880	CDC23	0	0.00412934	0.00426049	0.0536813
ENSG00000094914	AAAS	0	0.011021	0.0100231	0.27875
ENSG00000094916	CBX5	0.0403471	0	0	0.241562
ENSG00000094975	SUCO	0	0.00460902	0.0137087	0.0668874
ENSG00000095002	MSH2	0.0186898	0	0	0.210185
ENSG00000095015	MAP3K1	0	0.00561198	0	0.138474
ENSG00000095059	DHPS	0.00560078	0	0.00465277	0.170169
ENSG00000095066	HOOK2	0.000725588	0	0.000174905	0.166882
ENSG00000095139	ARCN1	0	0.00206228	0	0.0197992
ENSG00000095203	EPB41L4B	0.00731382	0	0.0136979	0.0942866
ENSG00000095209	TMEM38B	0	0.00494121	0.00722713	0.333117
ENSG00000095261	PSMD5	0.00602329	0	0	0.156512
ENSG00000095303	PTGS1	0	0.00942137	0.0252745	0.402005
ENSG00000095319	NUP188	0	9.97092e-05	0.0231864	0.185223
ENSG00000095321	CRAT	0.00183641	0.00292095	0.0445128	0.284752
ENSG00000095370	SH2D3C	0	0.00481266	0	0.17265
ENSG00000095380	NANS	0.00941728	0	0.0583768	0.368896
ENSG00000095397	DFNB31	0.0164576	0	0	0.121767
ENSG00000095485	CWF19L1	0	0.0112484	0	0.247107
ENSG00000095539	SEMA4G	0.00589566	0	0.00576687	0.197545
ENSG00000095564	BTAF1	0.0162758	0	0.0129844	0.290612
ENSG00000095574	IKZF5	0	0.0109783	0	0.131219
ENSG00000095585	BLNK	0	0.00373755	0.023154	0.227215
ENSG00000095637	SORBS1	0	0.00176209	0	0.0734714
ENSG00000095739	BAMBI	0.00540266	0	0	0.0911291
ENSG00000095787	WAC	0	0.000877319	0.0465886	0.10919
ENSG00000095794	CREM	9.54519e-05	0	0.00728118	0.0655184
ENSG00000095906	NUBP2	0.00260435	0	0.0222657	0.087184
ENSG00000095951	HIVEP1	0	0.00353037	0.0181929	0.0986766
ENSG00000096060	FKBP5	0.0180547	0	0.0126468	0.115648
ENSG00000096063	SRPK1	0	0.00437464	0	0.0422006
ENSG00000096070	BRPF3	0.00634304	0	0	0.067715
ENSG00000096080	MRPS18A	0.00402243	0.00229306	0.00656043	0.353867
ENSG00000096092	TMEM14A	0	0.0210913	0	0.127713
ENSG00000096093	EFHC1	0.00216208	0.000900273	0.0120787	0.088087
ENSG00000096264	NCR2	0.00386344	0	0.0238995	0.156797
ENSG00000096384	HSP90AB1	0	0.00107652	0	0.0409376
ENSG00000096401	CDC5L	0	0.00580054	0	0.0794437
ENSG00000096433	ITPR3	0	0.0015331	0.0350724	0.133551
ENSG00000096654	ZNF184	0.0159757	0	0	0.0195439
ENSG00000096717	SIRT1	0.0100548	0	0	0.199494
ENSG00000096746	HNRNPH3	0.00692274	0	0.00390312	0.13358
ENSG00000096872	IFT74	0.000210196	0	0	0.0508022
ENSG00000096968	JAK2	0	0.00625392	0	0.193092
ENSG00000096996	IL12RB1	0	0.00260718	0	0.101295
ENSG00000097007	ABL1	0	0.00604162	0.00197757	0.257963
ENSG00000097021	ACOT7	0	0.0209527	0.0399166	0.376414
ENSG00000097033	SH3GLB1	0	0.0201461	0.0282196	0.253702
ENSG00000097046	CDC7	0.00632953	0	0	0.0860056
ENSG00000097096	SYDE2	0	0.00500156	0.0354312	0.142906
ENSG00000099194	SCD	0	0.0137722	0	0.201449
ENSG00000099203	TMED1	0.000856702	0	0.000822732	0.00640684
ENSG00000099204	ABLIM1	0	0.0057867	0.00193842	0.182031
ENSG00000099219	ERMP1	0	0.00518072	0.0188315	0.139329
ENSG00000099246	RAB18	0	0.000469766	0	0.0805697
ENSG00000099256	PRTFDC1	0	0.00709951	0.00751448	0.165829
ENSG00000099282	TSPAN15	0	0.00102502	0	0.0793297
ENSG00000099290	FAM21A	0	0.00190624	0	0.182081
ENSG00000099308	MAST3	0	0.00121884	0.00576824	0.0701614
ENSG00000099326	MZF1	0.00296235	0	0.0143974	0.192324
ENSG00000099330	OCEL1	0	0.00857035	0.0265246	0.154413
ENSG00000099331	MYO9B	0	0.00297394	0.000807567	0.144556
ENSG00000099337	KCNK6	0.00213745	0	0.0185304	0.092877
ENSG00000099341	PSMD8	0.00131467	0	0	0.0779732
ENSG00000099364	FBXL19	0.0274792	0	0.00398199	0.29571
ENSG00000099365	STX1B	0.00711807	0	0.00541997	0.184902
ENSG00000099377	HSD3B7	0.0202589	0	0	0.213767
ENSG00000099381	SETD1A	0.029905	0	0	0.27701
ENSG00000099385	BCL7C	0.010042	0	0	0.176625
ENSG00000099622	CIRBP	0.00907767	0.0007816	0.00798289	0.0288092
ENSG00000099624	ATP5D	0.000278129	0.0257295	0.029705	0.0942043
ENSG00000099625	C19orf26	0	0.011609	0.013085	0.0654797
ENSG00000099783	HNRNPM	0	0.0177889	0.00642292	0.349484
ENSG00000099785	2019-03-02	0	0.00435506	0.000450396	0.190467
ENSG00000099795	NDUFB7	0	0.00338169	0.00908743	0.169601
ENSG00000099797	TECR	0.00477781	0	0	0.105651
ENSG00000099800	TIMM13	0.0038437	0	0	0.120045
ENSG00000099804	CDC34	0	0.0305094	0.034707	0.287396
ENSG00000099810	MTAP	0.00273617	0	0	0.266743
ENSG00000099814	CEP170B	0	0.00158824	0	0.221406
ENSG00000099817	POLR2E	0.0161343	0.00264167	0	0.126969
ENSG00000099821	POLRMT	0	0.00305176	0.00411499	0.0878797
ENSG00000099822	HCN2	0.00333594	0	0.0214485	0.149037
ENSG00000099840	IZUMO4	0	0.00191077	0.0077204	0.102084
ENSG00000099849	RASSF7	0	0.000420594	0.00892635	0.0267304
ENSG00000099860	GADD45B	0.0295782	0	0	0.0812467
ENSG00000099875	MKNK2	0	0.0244276	0.0163848	0.16453
ENSG00000099889	ARVCF	0.0108257	0	0.0048977	0.134872
ENSG00000099899	TRMT2A	0.00649338	0	0	0.0555106
ENSG00000099901	RANBP1	0.0029432	0	0	0.0433957
ENSG00000099904	ZDHHC8	0	0.000395352	0	0.0568572
ENSG00000099910	KLHL22	0	0.0043029	0	0.0987818
ENSG00000099917	MED15	0.001411	0.00084133	0.001834	0.0703387
ENSG00000099937	SERPIND1	0.00540728	0	0.0758232	0.0589295
ENSG00000099940	SNAP29	0.00612906	0	0.0734069	0.0751366
ENSG00000099942	CRKL	0	0.0183409	0.0460234	0.123903
ENSG00000099949	LZTR1	0.000176925	0	0	0.119232
ENSG00000099956	SMARCB1	0	0.000877761	0.00645692	0.218447
ENSG00000099958	DERL3	0.000839325	0	0	0.280389
ENSG00000099968	BCL2L13	0	0.00196699	0.00212683	0.0775289
ENSG00000099974	DDTL	0	0.00159216	0.0248533	0.187689
ENSG00000099977	DDT	0	0.00173961	0.00710871	0.101374
ENSG00000099985	OSM	0	0.00636415	0.0194289	0.0598438
ENSG00000099991	CABIN1	0	0.00385563	0.0202324	0.0902476
ENSG00000099992	TBC1D10A	0	0.00773026	0	0.0710168
ENSG00000099995	SF3A1	0.00557066	0.00379536	0	0.053383
ENSG00000099999	RNF215	0	0.0174778	0	0.0381902
ENSG00000100003	SEC14L2	0	0.0187484	0	0.0425605
ENSG00000100014	SPECC1L	0	0.00260382	0	0.124099
ENSG00000100023	PPIL2	0.00961371	0	0.0217343	0.0707505
ENSG00000100024	UPB1	0	0.00656434	0	0.108814
ENSG00000100027	YPEL1	0.00915271	0	0.00690242	0.048606
ENSG00000100028	SNRPD3	0	0.00211409	0.00122112	0.255707
ENSG00000100029	PES1	0.00133364	0	0	0.0279558
ENSG00000100030	MAPK1	0.00533355	0	0.0109423	0.0872688
ENSG00000100031	GGT1	0.000132141	0	0.0060643	0.242007
ENSG00000100033	PRODH	0	0.0159903	0.0175551	0.168572
ENSG00000100034	PPM1F	0.000942478	0	0.0147341	0.0554042
ENSG00000100036	SLC35E4	0.00287276	0	0	0.318585
ENSG00000100038	TOP3B	0.000377563	0	0.010181	0.0476226
ENSG00000100055	CYTH4	0	0.00416383	0.00667102	0.108072
ENSG00000100056	DGCR14	0.00384096	0	0.00606448	0.0297594
ENSG00000100060	MFNG	0	0.000773885	0	0.0997393
ENSG00000100068	LRP5L	0	0.00668305	0	0.129508
ENSG00000100075	SLC25A1	0.000280751	0.00152004	0	0.161198
ENSG00000100077	ADRBK2	0.00246946	0	0	0.249487
ENSG00000100083	GGA1	0	0.00636619	0	0.203285
ENSG00000100084	HIRA	0.0090759	0	0.0196578	0.344061
ENSG00000100092	SH3BP1	0	0.00954313	0.00270421	0.196287
ENSG00000100097	LGALS1	0	0.0191333	0.00246966	0.104211
ENSG00000100099	HPS4	0.00262973	0	0.0116898	0.127776
ENSG00000100100	PIK3IP1	0	0.0324022	0	0.313093
ENSG00000100101	NOL12	0	0.0256794	0.0105682	0.208039
ENSG00000100104	SRRD	0.0239879	0	0.00939214	0.129744
ENSG00000100105	PATZ1	0	0.0171582	0	0.180878
ENSG00000100106	TRIOBP	0	0.0272552	0.0140388	0.228262
ENSG00000100109	TFIP11	0.00340901	0	0.0323566	0.115718
ENSG00000100116	GCAT	0.0126545	0	0.00933521	0.11442
ENSG00000100124	ANKRD54	0	0.000206739	0.00194007	0.138612
ENSG00000100129	EIF3L	0	0.000146762	0.00438452	0.178402
ENSG00000100138	NHP2L1	0.00200207	0	9.48661e-05	0.272695
ENSG00000100139	MICALL1	0	0.00054273	0.00332706	0.11225
ENSG00000100142	POLR2F	0.000497296	0.000151368	0.00733065	0.104179
ENSG00000100147	CCDC134	0.00123543	0	0.0101403	0.299413
ENSG00000100150	DEPDC5	0	0.00496602	0	0.0713651
ENSG00000100151	PICK1	0.00266517	0	0	0.133438
ENSG00000100154	TTC28	0.0102055	0	0	0.0810579
ENSG00000100162	CENPM	0	0.000564642	0.0129217	0.194368
ENSG00000100167	2019-09-03	0.00213192	0	0.0319157	0.0900959
ENSG00000100196	KDELR3	0.000500208	0	0.0124615	0.0905188
ENSG00000100197	CYP2D6	0	0.00438025	0.000522154	0.0521844
ENSG00000100201	DDX17	0.00297943	0	0.00625341	0.110395
ENSG00000100206	DMC1	0	0.00131246	0.00548228	0.122751
ENSG00000100207	TCF20	0.00114315	0	0.0245923	0.136408
ENSG00000100209	HSCB	0.00637114	0	0.00559073	0.0434645
ENSG00000100211	CBY1	0.00169263	0	0.00227488	0.0214063
ENSG00000100216	TOMM22	0	0.00403417	0.00310543	0.0771029
ENSG00000100219	XBP1	0.000645009	0	0.0209664	0.192562
ENSG00000100220	RTCB	0.00117569	0	0	0.103131
ENSG00000100221	JOSD1	0	0.00333389	0.0075451	0.137127
ENSG00000100225	FBXO7	0	0.00390504	0	0.0353857
ENSG00000100226	GTPBP1	0	0.00350528	0.00258445	0.126533
ENSG00000100227	POLDIP3	0.00980453	0	0	0.211427
ENSG00000100228	RAB36	0	0.000231135	0.0154065	0.0361021
ENSG00000100239	PPP6R2	0	0.00530318	0.000864104	0.106327
ENSG00000100241	SBF1	0	0.00209489	0	0.122056
ENSG00000100242	SUN2	0	0.00449136	0	0.14118
ENSG00000100243	CYB5R3	0.00191516	0	0.000528646	0.158349
ENSG00000100246	DNAL4	0	0.00175284	0.000147766	0.152535
ENSG00000100258	LMF2	0	0.00166821	0.00339696	0.0731046
ENSG00000100263	RHBDD3	0.0127858	0	0	0.0617163
ENSG00000100266	PACSIN2	0.000852289	0	0.00935574	0.125372
ENSG00000100271	TTLL1	0.00169305	0	0.034071	0.18657
ENSG00000100280	AP1B1	0.00638394	0	0	0.103508
ENSG00000100281	HMGXB4	0.00851165	0	0	0.507148
ENSG00000100284	TOM1	0.00345087	0	0	0.396967
ENSG00000100285	NEFH	0	0.00136405	0.0292955	0.118823
ENSG00000100288	CHKB	0	0.000776783	0	0.12307
ENSG00000100290	BIK	0.0100268	0	0.0444608	0.16977
ENSG00000100292	HMOX1	0.00137143	0	0.0388356	0.251357
ENSG00000100294	MCAT	0.00334245	0	0.0447153	0.301646
ENSG00000100296	THOC5	0.00189663	0	0	0.0557863
ENSG00000100297	MCM5	0.00419589	0.00220092	0	0.155185
ENSG00000100298	APOBEC3H	0.013185	0	0	0.231203
ENSG00000100299	ARSA	0.000210115	0	0.0254548	0.082765
ENSG00000100300	TSPO	0.00416509	0	0.00624918	0.193434
ENSG00000100304	TTLL12	0.00244999	0	0	0.0950902
ENSG00000100307	CBX7	0.0155374	0	0	0.107518
ENSG00000100311	PDGFB	0	0.00778748	0.0320046	0.0697062
ENSG00000100316	RPL3	0.00729461	0	0	0.0901008
ENSG00000100319	ZMAT5	0	0.00124977	0	0.0628595
ENSG00000100321	SYNGR1	0	0.00874204	0.0254668	0.235011
ENSG00000100324	TAB1	0.0190773	0	0.000990081	0.111406
ENSG00000100325	ASCC2	0.00013304	0	0	0.118477
ENSG00000100330	MTMR3	2.50063e-05	0	0	0.0847636
ENSG00000100335	MIEF1	0.00400953	0.0159118	0.00883239	0.11991
ENSG00000100336	APOL4	0	0.0101513	0	0.207578
ENSG00000100342	APOL1	0.00477998	0	0.00889088	0.243564
ENSG00000100345	MYH9	0	0.0128188	0.0152651	0.27453
ENSG00000100347	SAMM50	0	0.00318184	0	0.0756568
ENSG00000100348	TXN2	0	0.0210785	0	0.125009
ENSG00000100350	FOXRED2	0	0.0246388	0	0.180821
ENSG00000100351	GRAP2	0	0.00531596	0.00710485	0.17597
ENSG00000100353	EIF3D	0	0.00474254	0	0.17576
ENSG00000100354	TNRC6B	0.0253189	0	0	0.349392
ENSG00000100359	SGSM3	0.00503048	0	0	0.139328
ENSG00000100360	IFT27	0	0.0107428	0	0.22691
ENSG00000100364	KIAA0930	0.000719339	0.00845546	0.00936965	0.12161
ENSG00000100365	NCF4	0	0.0104501	0.0289269	0.192381
ENSG00000100368	CSF2RB	0	0.0302629	0.0179602	0.303111
ENSG00000100372	SLC25A17	0	0.000181196	0.0119634	0.0934005
ENSG00000100376	FAM118A	0	0.0575638	0.0463159	0.618586
ENSG00000100379	KCTD17	0.0114225	0	0	0.0657683
ENSG00000100380	ST13	0	0.00172898	0.0260038	0.156016
ENSG00000100385	IL2RB	0	0.000529958	0	0.121042
ENSG00000100387	RBX1	0.000228456	0	0.0403701	0.200333
ENSG00000100393	EP300	0	0.0104238	0	0.134057
ENSG00000100395	L3MBTL2	0	0.013174	0	0.0848494
ENSG00000100401	RANGAP1	0	0.00713262	0.00814471	0.0663916
ENSG00000100403	ZC3H7B	0.00010418	0	0.0125835	0.208002
ENSG00000100410	PHF5A	0	0.00109682	0	0.149265
ENSG00000100412	ACO2	0.000287353	0	0	0.214359
ENSG00000100413	POLR3H	0	0.000790964	0	0.181798
ENSG00000100416	TRMU	0	0.00789289	0.0116529	0.254669
ENSG00000100417	PMM1	0.0039317	0	0	0.316384
ENSG00000100418	DESI1	0.00310747	0	0	0.272315
ENSG00000100422	CERK	0.00891704	0	0	0.163335
ENSG00000100425	BRD1	0	0.0118161	0.0202822	0.312296
ENSG00000100426	ZBED4	0	0.0253481	0.0408944	0.559192
ENSG00000100427	MLC1	0	0.00173101	0.0042967	0.101352
ENSG00000100429	HDAC10	0	0.0186436	0	0.140863
ENSG00000100439	ABHD4	0	0.000517803	0.00499028	0.140202
ENSG00000100441	KHNYN	0.0108851	0	0.00630823	0.296959
ENSG00000100442	FKBP3	0	0.0207301	0	0.24421
ENSG00000100445	SDR39U1	0.00479967	0	0.0615922	0.454175
ENSG00000100461	RBM23	0.0160788	0	0.0207817	0.205188
ENSG00000100462	PRMT5	0.0164581	0	0.0207604	0.202898
ENSG00000100473	COCH	0.001305	0	0.0109046	0.114816
ENSG00000100478	AP4S1	0	0.00199874	0.0125148	0.0898554
ENSG00000100479	POLE2	0	0.00389655	0	0.042439
ENSG00000100483	VCPKMT	0	0.00358168	0	0.0813505
ENSG00000100485	SOS2	0	0.0037976	0	0.0763009
ENSG00000100490	CDKL1	0	0.00173841	0.00142922	0.094968
ENSG00000100503	NIN	0.00428754	0	0.0126735	0.179504
ENSG00000100504	PYGL	0	0.00346345	0.00175101	0.0948484
ENSG00000100505	TRIM9	0.00042602	0	0	0.0566221
ENSG00000100519	PSMC6	0.00459567	0	0	0.043011
ENSG00000100522	GNPNAT1	0	0.0012278	0	0.0741038
ENSG00000100523	DDHD1	0	0.00292909	0.0463666	0.359094
ENSG00000100526	CDKN3	0	0.00261373	7.79619e-05	0.13142
ENSG00000100528	CNIH1	0.00159912	0	0	0.0439193
ENSG00000100532	CGRRF1	0.00169411	0	0.00355116	0.0280264
ENSG00000100554	ATP6V1D	0	0.00380868	0	0.371491
ENSG00000100557	C14orf105	0.0110595	0	0	0.2567
ENSG00000100564	PIGH	0	0.0061086	0.0156525	0.169364
ENSG00000100567	PSMA3	0.0512784	0	0.0440011	0.0583177
ENSG00000100568	VTI1B	0	0.00158082	0	0.118406
ENSG00000100575	TIMM9	0	0.00154421	0.0207514	0.264168
ENSG00000100577	GSTZ1	0.00417092	0	0.00521147	0.106264
ENSG00000100578	KIAA0586	0	0.00333001	0.00279453	0.125098
ENSG00000100580	TMED8	0	0.00362692	0	0.0784876
ENSG00000100583	SAMD15	0	0.00074437	0	0.190893
ENSG00000100591	AHSA1	0.00764249	0	0	0.218053
ENSG00000100592	DAAM1	0	0.00502623	0.0209509	0.115744
ENSG00000100596	SPTLC2	0	0.00384317	0.0087596	0.100454
ENSG00000100599	RIN3	0.00537942	0	8.07417e-05	0.128941
ENSG00000100600	LGMN	0.00117789	0	0.00431438	0.15
ENSG00000100601	ALKBH1	0.00138452	0	0	0.0466115
ENSG00000100603	SNW1	0.00420546	0	0	0.0559686
ENSG00000100605	ITPK1	0.00358204	0.00101708	0	0.104432
ENSG00000100612	DHRS7	0	0.0669627	0.0475274	0.427538
ENSG00000100614	PPM1A	0	0.00117093	0.0617886	0.315219
ENSG00000100628	ASB2	0.00841923	0	0	0.127447
ENSG00000100629	CEP128	0	0.00838023	0.0285569	0.190979
ENSG00000100632	ERH	0.0150008	0	0	0.0297948
ENSG00000100644	HIF1A	0	0.0336991	0.0810804	0.548918
ENSG00000100647	KIAA0247	0.00764827	0	0	0.194774
ENSG00000100650	SRSF5	0.0132133	0	0.00660991	0.137988
ENSG00000100664	EIF5	0	0.00131986	0	0.0343462
ENSG00000100678	SLC8A3	0.00219805	0	0.00155599	0.0674939
ENSG00000100697	DICER1	0	0.000875257	0.00729726	0.118713
ENSG00000100711	ZFYVE21	0.00170857	0	0.0012058	0.190188
ENSG00000100714	MTHFD1	0.00164649	0.00452347	0.0150754	0.112142
ENSG00000100721	TCL1A	0.00327901	0	0	0.100043
ENSG00000100722	ZC3H14	0	0.00532231	0.0239624	0.165029
ENSG00000100726	TELO2	0	0.00646618	0.0224157	0.219032
ENSG00000100731	PCNX	0	0.00521811	0	0.0627687
ENSG00000100744	GSKIP	0	0.0238218	0	0.0814397
ENSG00000100749	VRK1	0.00043652	0.00201888	0.000747339	0.0750716
ENSG00000100764	PSMC1	0.0054723	0	0	0.0852357
ENSG00000100767	PAPLN	0	0.00237085	0.00680536	0.0942748
ENSG00000100784	RPS6KA5	0.00520037	0.00208352	0.0103463	0.0774893
ENSG00000100796	SMEK1	0	0.0034517	0.024245	0.00854505
ENSG00000100802	C14orf93	0.000932883	0	0	0.187926
ENSG00000100804	PSMB5	0	0.0127498	0.0352294	0.34324
ENSG00000100811	YY1	0.00152352	0	0.0213355	0.0510915
ENSG00000100813	ACIN1	0.0001252	0	0	0.0953705
ENSG00000100814	CCNB1IP1	0.0243635	0	0	0.134447
ENSG00000100815	TRIP11	0.00135147	0	0.0103438	0.120553
ENSG00000100823	APEX1	0	0.00786831	0.0136069	0.0785555
ENSG00000100836	PABPN1	0.00817221	0	0.00433745	0.0876618
ENSG00000100852	ARHGAP5	0.0038657	0	0.00448165	0.107885
ENSG00000100865	CINP	0.00216987	0	0.00360591	0.0961564
ENSG00000100867	DHRS2	0	0.00161863	0.0017453	0.268168
ENSG00000100883	SRP54	0	0.0123974	0.00074666	0.0789472
ENSG00000100888	CHD8	0.00582101	0	0	0.117134
ENSG00000100889	PCK2	0	0.00335713	0.0104477	0.122851
ENSG00000100890	KIAA0391	0	0.00683171	0	0.0703655
ENSG00000100897	DCAF11	0	0.00962306	0	0.070116
ENSG00000100902	PSMA6	0	0.00992808	0	0.155033
ENSG00000100906	NFKBIA	0	0.000846096	0.0108057	0.174939
ENSG00000100908	EMC9	0.00248279	0	0	0.0409677
ENSG00000100911	PSME2	0	0.00853716	0	0.144071
ENSG00000100916	BRMS1L	0	0.0262687	0	0.254281
ENSG00000100918	REC8	0.0341915	0	0.000690165	0.112355
ENSG00000100926	TM9SF1	0.00984344	0	0	0.152687
ENSG00000100934	SEC23A	0.00302246	0	0.00803099	0.0982322
ENSG00000100938	GMPR2	0.0110045	0	0	0.247565
ENSG00000100941	PNN	0.00927296	0	0	0.0728136
ENSG00000100949	RABGGTA	0	0.00329491	0	0.162194
ENSG00000100968	NFATC4	0	0.0107666	0	0.23705
ENSG00000100979	PLTP	0	0.0099605	0.0130529	0.129936
ENSG00000100982	PCIF1	0	0.00478812	0	0.0700668
ENSG00000100983	GSS	0.00198446	0	0.000349203	0.0985793
ENSG00000100985	MMP9	0	0.00866886	0	0.113332
ENSG00000100991	TRPC4AP	0.00211979	0	0	0.101668
ENSG00000100994	PYGB	0	0.00907514	0	0.0969296
ENSG00000100997	ABHD12	0	0.0109383	0	0.0577085
ENSG00000101000	PROCR	0.00110518	0	0	0.216822
ENSG00000101003	GINS1	0	0.00951867	0	0.0589403
ENSG00000101017	CD40	0.00326848	0	0.00055424	0.102657
ENSG00000101019	UQCC1	0	0.036752	0	0.152304
ENSG00000101040	ZMYND8	0	0.00510236	0.00447724	0.20889
ENSG00000101052	IFT52	0.000230978	0	0.000982128	0.1148
ENSG00000101057	MYBL2	0.00220381	0	0.00228931	0.10252
ENSG00000101079	NDRG3	0.00406634	0	0.0046238	0.0900253
ENSG00000101082	SLA2	0.00184052	0	0.0047777	0.107069
ENSG00000101084	C20orf24	8.90566e-06	0	0	0.0497622
ENSG00000101096	NFATC2	0.000602083	0	0.0232647	0.160278
ENSG00000101104	PABPC1L	0	0.00988459	0	0.0764004
ENSG00000101109	STK4	0	0.0243172	0.0286584	0.0889407
ENSG00000101126	ADNP	0.0114818	0	0	0.271758
ENSG00000101132	PFDN4	0.00121109	0	0.00742796	0.0735887
ENSG00000101138	CSTF1	0.0125079	0.00597003	0.00837994	0.181444
ENSG00000101146	RAE1	0	0.00824086	0	0.162961
ENSG00000101150	TPD52L2	0	0.000524881	0.00904753	0.0287848
ENSG00000101152	DNAJC5	0.0114805	0	0	0.0814937
ENSG00000101158	NELFCD	0	0.00739307	0	0.0527574
ENSG00000101160	CTSZ	0.000965386	0.0199176	0	0.067698
ENSG00000101161	PRPF6	0.00342498	0	0	0.0841266
ENSG00000101166	SLMO2	0.00974217	0	0.00574714	0.0348159
ENSG00000101181	MTG2	0	0.00172188	0.00804878	0.0176556
ENSG00000101182	PSMA7	0.00799035	0	0	0.62959
ENSG00000101187	SLCO4A1	6.40273e-05	0	0.000424982	0.136706
ENSG00000101189	MRGBP	0.0146284	0	0	0.143052
ENSG00000101190	TCFL5	0	0.00495346	0.0108152	0.121351
ENSG00000101191	DIDO1	0.00660344	0	0.0287299	0.13483
ENSG00000101193	GID8	0.00203914	0	0.0405486	0.268073
ENSG00000101194	SLC17A9	0	0.000990021	0.0279043	0.113472
ENSG00000101197	BIRC7	0.00220216	0	0	0.0488671
ENSG00000101199	ARFGAP1	0.0080736	0.0258619	0	0.10988
ENSG00000101210	EEF1A2	0.00399879	0	0.00719218	0.148908
ENSG00000101213	PTK6	0	0.0115405	0.0242676	0.671412
ENSG00000101216	GMEB2	0.0025303	0	0	0.135952
ENSG00000101220	C20orf27	0	0.00108008	0	0.112356
ENSG00000101224	CDC25B	0	0.00039033	0.0216425	0.153758
ENSG00000101236	RNF24	0	0.00102499	0.0515746	0.152478
ENSG00000101246	ARFRP1	0	0.0154531	0.00127584	0.109441
ENSG00000101247	NDUFAF5	0.00942925	0	0.00444018	0.0382363
ENSG00000101255	TRIB3	0	0.00663727	0.0074897	0.107118
ENSG00000101265	RASSF2	0	0.00120077	0.0135782	0.0747119
ENSG00000101266	CSNK2A1	0.00335844	0	0.00886474	0.123587
ENSG00000101290	CDS2	0.00184205	0	0.0326953	0.15054
ENSG00000101294	HM13	0	0.0151079	0.00754481	0.601722
ENSG00000101298	SNPH	0	0.00588367	0.0101883	0.0662561
ENSG00000101310	SEC23B	0	0.0342493	0	0.116048
ENSG00000101311	FERMT1	0.00856724	0	0.00796685	0.0379276
ENSG00000101335	MYL9	0.00211142	0	0	0.15117
ENSG00000101336	HCK	0	0.00263116	0	0.227859
ENSG00000101337	TM9SF4	0.00476837	0	0	0.131611
ENSG00000101342	TLDC2	0.00228234	0	0	0.102454
ENSG00000101343	CRNKL1	0.00745293	0	0	0.182805
ENSG00000101346	POFUT1	0.00666654	0	0	0.297416
ENSG00000101347	SAMHD1	0.000974851	0	0	0.117186
ENSG00000101350	KIF3B	0	0.000264454	0.00668326	0.148033
ENSG00000101353	MROH8	0.0139408	0	0.00644851	0.0442265
ENSG00000101361	NOP56	0.00896319	0	0	0.121033
ENSG00000101363	MANBAL	0.00798484	0	0.0120035	0.0541207
ENSG00000101365	IDH3B	0.0201948	0	0	0.203507
ENSG00000101367	MAPRE1	0.0110546	0	0.00486401	0.19743
ENSG00000101384	JAG1	0.00415063	0	0.00683039	0.0897295
ENSG00000101391	CDK5RAP1	0.00105668	0	0	0.0443305
ENSG00000101400	SNTA1	0.00152493	0	0	0.0564165
ENSG00000101407	TTI1	0.00377784	0	0.00526987	0.216435
ENSG00000101412	E2F1	0.00302538	0	0	0.115378
ENSG00000101413	RPRD1B	0.00162176	0	0	0.21755
ENSG00000101417	PXMP4	0	0.00687876	0.00057296	0.0921248
ENSG00000101421	CHMP4B	0.00902453	0.0222332	0.0162441	0.0827376
ENSG00000101438	SLC32A1	0.0120029	0	0.0117528	0.314492
ENSG00000101439	CST3	0	0.0127343	0.00889661	0.0965774
ENSG00000101442	ACTR5	0	0.00214018	0	0.021557
ENSG00000101443	WFDC2	0	0.0171158	0	0.152827
ENSG00000101444	AHCY	0	0.0157318	0.0343161	0.531413
ENSG00000101445	PPP1R16B	0	0.000940511	0	0.0597523
ENSG00000101447	FAM83D	0.00176049	0	0.013784	0.0453658
ENSG00000101452	DHX35	0.00112587	0	0.0089971	0.0370134
ENSG00000101457	DNTTIP1	0	0.0125949	0	0.123134
ENSG00000101460	MAP1LC3A	0.00678433	0	0.012441	0.0701637
ENSG00000101464	PIGU	0.00246286	0	0.0143659	0.0672474
ENSG00000101473	ACOT8	0	0.0105256	0	0.127038
ENSG00000101474	APMAP	0	0.00314469	0.0309627	0.0461878
ENSG00000101493	ZNF516	0.000821943	0	0	0.139529
ENSG00000101544	ADNP2	0.00834186	0	0.0228506	0.116897
ENSG00000101546	RBFA	0.0035174	0	0.0170529	0.0468843
ENSG00000101557	USP14	0	0.00621005	0.00323267	0.0751596
ENSG00000101558	VAPA	0	0.00461272	0	0.0577573
ENSG00000101574	METTL4	0.000874398	0	0.0269518	0.0771482
ENSG00000101577	LPIN2	0	0.012219	0.0238454	0.172985
ENSG00000101596	SMCHD1	0	0.00827389	0.015967	0.207857
ENSG00000101605	MYOM1	0	0.000329219	0.000953773	0.100196
ENSG00000101608	MYL12A	0.0044612	0	0	0.153126
ENSG00000101624	CEP76	0.00322717	0	0	0.0462345
ENSG00000101638	ST8SIA5	0.0075236	0	0	0.067187
ENSG00000101639	CEP192	0	0.0187104	0.0167025	0.115294
ENSG00000101654	RNMT	0.00342729	0	0.00567708	0.0802266
ENSG00000101665	SMAD7	0.00290145	0	0.0011319	0.174059
ENSG00000101670	LIPG	0.0103044	0	0.014552	0.116493
ENSG00000101695	RNF125	0.00563349	0	0.00209705	0.168786
ENSG00000101745	ANKRD12	0.00119107	0	0	0.115224
ENSG00000101746	NOL4	0.00190861	0	0.0059537	0.0395759
ENSG00000101751	POLI	0	0.00172053	0.030009	0.201605
ENSG00000101752	MIB1	0	0.0025597	0	0.196767
ENSG00000101773	RBBP8	0.0484521	0	0	0.288452
ENSG00000101782	RIOK3	0.0324932	0.00368714	0	0.150427
ENSG00000102189	EEA1	0.0166479	0	0.0224932	0.0505363
ENSG00000102445	KIAA0226L	0	0.00547442	0.000863455	0.0624096
ENSG00000102471	NDFIP2	0.00128299	0	0.018269	0.207282
ENSG00000102524	TNFSF13B	0.00214087	0	0.00488217	0.0791316
ENSG00000102531	FNDC3A	0	0.0142506	0.00765022	0.125697
ENSG00000102543	CDADC1	0.00502856	0	0	0.0668876
ENSG00000102547	CAB39L	0.00314533	0	0.0139943	0.0851702
ENSG00000102554	KLF5	0	0.00318998	0.0739998	0.297084
ENSG00000102572	STK24	0	0.00471462	0	0.0594235
ENSG00000102575	ACP5	0	0.00667026	0.0295852	0.154535
ENSG00000102580	DNAJC3	0	0.0151351	0	0.134968
ENSG00000102595	UGGT2	0	0.012265	0	0.0627368
ENSG00000102606	ARHGEF7	0.0038697	0	0.00315605	0.0839785
ENSG00000102699	PARP4	0	0.00412873	0	0.0631006
ENSG00000102710	SUPT20H	0.000936789	0	0.0111057	0.182135
ENSG00000102738	MRPS31	0.000635839	0	0	0.173314
ENSG00000102743	SLC25A15	0.00486792	0	0.0132466	0.135028
ENSG00000102753	KPNA3	0	0.00173976	0	0.098093
ENSG00000102755	FLT1	0.00311743	0	0.00470601	0.160792
ENSG00000102760	RGCC	0.00105944	0	0.0308512	0.177578
ENSG00000102763	VWA8	0	0.00512995	0.0121621	0.105843
ENSG00000102780	DGKH	0.000529158	0	0.00422237	0.0711801
ENSG00000102781	KATNAL1	0.000607906	0	0.0193432	0.104576
ENSG00000102786	INTS6	0	0.00546502	0	0.113932
ENSG00000102796	DHRS12	0.000351346	0.00185538	0	0.147377
ENSG00000102804	TSC22D1	0.00248486	0	0.00904944	0.061357
ENSG00000102805	CLN5	0.00601364	0	0	0.214443
ENSG00000102858	MGRN1	0.00135806	0	0.00895592	0.204326
ENSG00000102870	ZNF629	0.00107275	0.0106617	0.00506827	0.0946864
ENSG00000102871	TRADD	0	0.000132829	0.00737786	0.0552717
ENSG00000102878	HSF4	0	0.00134882	0	0.119019
ENSG00000102879	CORO1A	0	0.00379354	0	0.270277
ENSG00000102882	MAPK3	0.00369196	0	0.0123588	0.102076
ENSG00000102886	GDPD3	0.00203913	0	0.00416466	0.0508441
ENSG00000102890	ELMO3	0	0.00310502	0	0.342637
ENSG00000102893	PHKB	0	0.0112042	0.0134725	0.137455
ENSG00000102897	LYRM1	0	0.00733208	0.0341323	0.109226
ENSG00000102898	NUTF2	0	0.00623048	0.0191659	0.309921
ENSG00000102900	NUP93	0	0.00311937	0.0139638	0.0755684
ENSG00000102901	CENPT	0	0.00481972	0.0102249	0.185515
ENSG00000102908	NFAT5	0	0.00505647	0	0.0817695
ENSG00000102910	LONP2	0.000375856	0	0.0183556	0.0828364
ENSG00000102921	N4BP1	0.0136158	0	0	0.148292
ENSG00000102931	ARL2BP	0.000550978	0	0	0.076173
ENSG00000102934	PLLP	0	8.83251e-05	0	0.0354969
ENSG00000102962	CCL22	0.0044308	0	0.0066222	0.439698
ENSG00000102967	DHODH	0.000643908	0	0	0.0741298
ENSG00000102970	CCL17	0	0.000848056	0.035535	0.235657
ENSG00000102974	CTCF	0	0.0108515	0	0.200247
ENSG00000102977	ACD	0	0.0170948	0	0.334042
ENSG00000102978	POLR2C	0.00330834	0	0.022315	0.141695
ENSG00000102981	PARD6A	0.000856967	0	0	0.0140463
ENSG00000102984	ZNF821	0.004228	0	0.00145694	0.0715883
ENSG00000102996	MMP15	0.0280209	0	0	0.264915
ENSG00000103005	USB1	0	0.000671033	0.00328114	0.121558
ENSG00000103018	CYB5B	0	0.000657179	0	0.117405
ENSG00000103021	CCDC113	0.00280492	0	0.00427614	0.0778594
ENSG00000103024	NME3	0	0.000137856	0.00683824	0.0399067
ENSG00000103034	NDRG4	0.00425863	0	0.00324327	0.146765
ENSG00000103035	PSMD7	0.00722285	0	0.00934275	0.0344426
ENSG00000103037	SETD6	0	0.00280706	0.0109954	0.100301
ENSG00000103042	SLC38A7	0.00221945	0	0	0.232156
ENSG00000103043	VAC14	0.00128002	0	0.0193684	0.201046
ENSG00000103044	HAS3	0.000511477	0	0.00440548	0.12011
ENSG00000103047	TANGO6	0.00260435	0	0	0.127229
ENSG00000103051	COG4	0	0.00415594	0.00874841	0.500668
ENSG00000103056	SMPD3	0.00638396	0	0.00402263	0.105634
ENSG00000103061	SLC7A6OS	0	0.00518459	0.0055956	0.121175
ENSG00000103064	SLC7A6	0	0.00137744	0.00755891	0.118723
ENSG00000103066	PLA2G15	0	0.00800446	0.00368351	0.108478
ENSG00000103067	ESRP2	0	0.0118099	0.000190369	0.151485
ENSG00000103089	FA2H	0	0.000630046	0	0.0565044
ENSG00000103091	WDR59	0	0.00895899	0	0.141371
ENSG00000103111	MON1B	0.00900036	0	0.00995504	0.220336
ENSG00000103121	CMC2	0.017787	0	0	0.165912
ENSG00000103126	AXIN1	0.0149188	0	0.000307628	0.108281
ENSG00000103145	HCFC1R1	0.00894233	0.0211376	0.000890921	0.0422144
ENSG00000103148	NPRL3	0	0.00722009	0	0.229605
ENSG00000103150	MLYCD	0.00460518	0	0.00696143	0.121582
ENSG00000103152	MPG	0.000874518	0	0	0.594053
ENSG00000103160	HSDL1	0	0.00108678	0.000660047	0.126629
ENSG00000103168	TAF1C	0	0.00291895	0	0.0861233
ENSG00000103174	NAGPA	0.000630326	0	0.0135222	0.0530664
ENSG00000103187	COTL1	0.00239894	0	0	0.107761
ENSG00000103194	USP10	0	0.00799484	0.0104441	0.103337
ENSG00000103196	CRISPLD2	0	0.00309955	0.00707805	0.11218
ENSG00000103197	TSC2	0	0.00425523	0	0.215377
ENSG00000103199	ZNF500	0.00129363	0	0.0147882	0.150278
ENSG00000103202	NME4	0.0119592	0	0	0.175486
ENSG00000103222	ABCC1	0	0.0145806	0.00768117	0.143681
ENSG00000103226	NOMO3	0.0141389	0	0.0140657	0.0442547
ENSG00000103227	LMF1	0	0.00100074	0.0191688	0.237394
ENSG00000103245	NARFL	0	0.0124157	0.0306631	0.100029
[truncated: 9,989 more rows]

## Sheet: Supplementary Table 4
Supplementary Table 4. PBS4 of PST (h2= 0.5) in four human populations.
Ensembl ID	Gene Name	TSI	GBR	FIN	YRI
ENSG00000000419	DPM1	0.793725	0.203796	0.0775349	3.74022
ENSG00000000457	SCYL3	0.476987	2.64823	0.399912	1.98034
ENSG00000000460	C1orf112	0.47412	1.31947	0	0.0536145
ENSG00000000938	FGR	1.25357	2.33274	2.41189	1.20578
ENSG00000001036	FUCA2	0.519525	1.09124	1.69575	2.48172
ENSG00000001084	GCLC	2.29138	0.37151	0.944888	0.247269
ENSG00000001167	NFYA	0	0.241859	1.04433	3.32591
ENSG00000001460	STPG1	3.2839	0.743246	1.60478	0.543957
ENSG00000001461	NIPAL3	2.69333	0.444669	1.96112	0.135782
ENSG00000001561	ENPP4	2.62508	1.11451	0.928756	1.34313
ENSG00000001629	ANKIB1	0.866226	2.54491	1.21397	0.700569
ENSG00000001630	CYP51A1	0.0475927	0.474237	0.0562296	2.8268
ENSG00000001631	KRIT1	1.02506	1.20907	1.78414	0.962243
ENSG00000002016	RAD52	0.410711	2.44864	0.327449	0.507434
ENSG00000002330	BAD	0.20785	0	0	0.196955
ENSG00000002549	LAP3	0.189189	0.727188	0.473179	0.111
ENSG00000002587	HS3ST1	0.7504	1.48119	0.542941	0.225767
ENSG00000002726	AOC1	0.261699	1.00958	0.712941	2.40632
ENSG00000002745	WNT16	1.44701	1.79636	1.83084	1.93966
ENSG00000002822	MAD1L1	0.64629	0.406609	0.498897	2.50342
ENSG00000002834	LASP1	0.484929	1.20034	1.09634	3.02238
ENSG00000002919	SNX11	0.98262	2.76657	1.52793	1.1593
ENSG00000003056	M6PR	1.06178	0.411522	0.616182	4.73805
ENSG00000003147	ICA1	1.10853	1.43361	2.14604	2.67082
ENSG00000003249	DBNDD1	0.900949	3.08505	3.41872	0.819209
ENSG00000003393	ALS2	1.40039	0.776371	0.801476	2.88759
ENSG00000003400	CASP10	1.49379	1.368	3.30235	2.19391
ENSG00000003402	CFLAR	0.420139	0.387396	2.28173	1.63407
ENSG00000003509	NDUFAF7	0	0.579034	0.0711448	2.02728
ENSG00000003756	RBM5	0.773941	2.04041	0.35239	0.620206
ENSG00000003987	MTMR7	0.149612	0.796607	0.221599	4.57388
ENSG00000004059	ARF5	1.07464	0.726382	0.825969	2.33983
ENSG00000004139	SARM1	0.00404292	0.0883232	0	4.27058
ENSG00000004142	POLDIP2	1.39563	1.16266	0.365663	0.46181
ENSG00000004399	PLXND1	1	2.80637	1.6216	2.0369
ENSG00000004455	AK2	1.1489	0	0	0.129273
ENSG00000004468	CD38	0.631828	3.27205	2.39769	0.754889
ENSG00000004478	FKBP4	0.0196839	0.00302208	0.490946	3.50538
ENSG00000004487	KDM1A	0.987902	0.64077	0.536793	3.50346
ENSG00000004534	RBM6	0.470781	0.307325	0.82249	1.99708
ENSG00000004660	CAMKK1	1.61086	0.0807267	0.0322201	0
ENSG00000004700	RECQL	0	0.172755	0.656015	3.14643
ENSG00000004766	CCDC132	0.325979	0.564283	0.065625	3.99279
ENSG00000004777	ARHGAP33	0.324003	1.14805	0.0660303	0
ENSG00000004779	NDUFAB1	0.171014	0	0	0.168463
ENSG00000004838	ZMYND10	0	0.110972	1.14035	2.96204
ENSG00000004864	SLC25A13	0.51506	1.84458	0.673573	1.45755
ENSG00000004866	ST7	0.368824	2.22191	4.36146	0.695062
ENSG00000004897	CDC27	0.263416	0.476684	1.3323	1.65703
ENSG00000004975	DVL2	0.129958	0.843541	0.327314	0.833197
ENSG00000005007	UPF1	0.659179	0.293865	0.566401	3.20924
ENSG00000005020	SKAP2	1.52448	1.11372	3.32856	1.19299
ENSG00000005059	CCDC109B	0.869895	0.439768	3.48318	0.581749
ENSG00000005075	POLR2J	0.761623	0.449078	0.508372	0.754285
ENSG00000005100	DHX33	0.253552	1.36377	0.353421	0.748077
ENSG00000005102	MEOX1	0.161077	1.17752	0.565978	0.170523
ENSG00000005156	LIG3	0.0266609	0	0.74856	2.56386
ENSG00000005175	RPAP3	0.290971	0.691987	1.37078	3.66667
ENSG00000005187	ACSM3	0	0.309618	1.34568	0.07735
ENSG00000005189	AC004381.6	0	0.100258	0.0282646	0.938693
ENSG00000005194	CIAPIN1	2.44687	0.493286	0.212486	0.161208
ENSG00000005238	FAM214B	0	0.0622506	3.05383	0.243549
ENSG00000005243	COPZ2	0.91826	0.26769	0.00867922	0.351529
ENSG00000005339	CREBBP	0	0.0913616	0.553097	3.26726
ENSG00000005379	BZRAP1	0.178201	0.583019	1.96759	3.02971
ENSG00000005436	GCFC2	0.102161	0.156199	1.49429	3.3167
ENSG00000005448	WDR54	0.0706278	0	1.60674	1.08107
ENSG00000005469	CROT	0.383436	1.81082	0.609015	3.24302
ENSG00000005471	ABCB4	0.54033	3.11413	0.605311	0.755608
ENSG00000005483	KMT2E	1.11207	0.41884	0.467036	1.49679
ENSG00000005486	RHBDD2	0	0.648536	0	1.35741
ENSG00000005700	IBTK	0.556939	0.303851	1.18724	2.84122
ENSG00000005801	ZNF195	0	0.299365	0.933602	3.41683
ENSG00000005810	MYCBP2	1.55536	0.796337	0.850231	0.745478
ENSG00000005812	FBXL3	0.0551965	0.588368	1.60092	0
ENSG00000005844	ITGAL	0.17635	1.63334	0.350876	1.52248
ENSG00000005882	PDK2	1.31007	2.01405	0.545127	0.601184
ENSG00000005884	ITGA3	2.87443	0.698756	1.0683	1.10215
ENSG00000005955	GGNBP2	0.513331	2.07565	0.763526	3.73758
ENSG00000006007	GDE1	1.39408	0.739777	1.4583	0.647211
ENSG00000006015	C19orf60	0	0.173085	0.0511302	0.996655
ENSG00000006016	CRLF1	0.353248	0.414135	1.17346	0.878188
ENSG00000006025	OSBPL7	0.329649	1.74632	0.597195	0.495457
ENSG00000006075	CCL3	0.443354	1.48691	2.53076	0.152181
ENSG00000006114	SYNRG	0	0.285526	1.07674	3.73242
ENSG00000006118	TMEM132A	2.60223	0.197695	0.0816771	0.507012
ENSG00000006125	AP2B1	0.255148	0	0.102582	0.695244
ENSG00000006194	ZNF263	0	0.30528	0	0.230923
ENSG00000006210	CX3CL1	0.885317	1.25653	3.15655	1.72691
ENSG00000006282	SPATA20	0.293866	0.0196243	1.18024	3.64279
ENSG00000006327	TNFRSF12A	2.78083	1.51637	1.04325	1.41301
ENSG00000006432	MAP3K9	0	0.265404	0.137555	5.38246
ENSG00000006451	RALA	0.961295	3.482	1.23593	3.49473
ENSG00000006453	BAIAP2L1	0	0.473726	3.5186	0.648518
ENSG00000006459	KDM7A	0.349717	0.738155	0.274695	2.58331
ENSG00000006530	AGK	0.145813	0.55888	0.144656	0.908442
ENSG00000006534	ALDH3B1	0.372511	3.5333	0.0728403	0.512785
ENSG00000006555	TTC22	0.0987266	3.29803	0.143911	0.0188597
ENSG00000006576	PHTF2	1.79749	0.476252	2.60885	0
ENSG00000006625	GGCT	0	0.134834	0.894801	4.38759
ENSG00000006634	DBF4	1.34978	1.30144	0.718371	3.49031
ENSG00000006652	IFRD1	0.227199	0.104605	1.28637	3.15836
ENSG00000006659	LGALS14	0.446483	1.86592	3.64729	0.417454
ENSG00000006695	COX10	0.229087	1.82556	0.263065	2.25247
ENSG00000006704	GTF2IRD1	0.639914	0.235194	1.39186	0.184284
ENSG00000006712	PAF1	0.689777	2.34284	0.806339	1.36429
ENSG00000006715	VPS41	0.490749	0.115893	0.135479	1.02356
ENSG00000006740	ARHGAP44	0.669314	0.25306	3.88424	0.288388
ENSG00000006744	ELAC2	1.74566	0.264196	0.285493	2.52169
ENSG00000006747	SCIN	0	0.0244096	2.03267	1.64626
ENSG00000006831	ADIPOR2	0.904147	0.278818	0.716122	3.17152
ENSG00000006837	CDKL3	0.795303	1.13883	0.81198	1.51918
ENSG00000007038	PRSS21	1.3954	1.10575	1.46583	3.44315
ENSG00000007047	MARK4	0.433876	0.0199278	0.0861228	2.85157
ENSG00000007080	CCDC124	0.704412	0	0.107236	1.73662
ENSG00000007129	CEACAM21	0.376524	0.864163	2.76992	1.2568
ENSG00000007168	PAFAH1B1	1.12568	1.3879	0.748583	3.14508
ENSG00000007202	KIAA0100	0.126593	0.439263	0.149271	3.8006
ENSG00000007237	GAS7	1.9614	0.594435	0.562487	2.23023
ENSG00000007255	TRAPPC6A	0.0923745	1.4419	0.130278	1.14219
ENSG00000007264	MATK	0.0807287	1.42924	1.23657	0
ENSG00000007312	CD79B	1.56316	1.92199	2.97382	1.30276
ENSG00000007314	SCN4A	0	0.0549938	0	2.67093
ENSG00000007341	ST7L	0	0.00646911	1.65635	0.0901935
ENSG00000007372	PAX6	0.310963	1.32302	0.333929	3.2975
ENSG00000007376	RPUSD1	1.62396	0.0619142	0.195372	1.10339
ENSG00000007384	RHBDF1	0.0211787	0.166753	2.69422	2.03078
ENSG00000007392	LUC7L	0.0186371	1.02137	0.0319212	1.36959
ENSG00000007516	BAIAP3	0.000686478	0.0703166	1.94684	1.07238
ENSG00000007520	TSR3	0.378409	0.00334016	0.0517199	1.64512
ENSG00000007541	PIGQ	0	0.6761	0.0305985	0
ENSG00000007545	CRAMP1L	3.99486	0.721942	1.28987	0.457704
ENSG00000007923	DNAJC11	0.105535	0.406389	0.555899	2.54397
ENSG00000007944	MYLIP	0.150446	0.198776	2.17849	2.15945
ENSG00000007968	E2F2	2.04646	1.60594	1.2657	3.50444
ENSG00000008018	PSMB1	0.76463	0.04757	0	1.62776
ENSG00000008083	JARID2	2.24456	1.64889	1.74223	1.41429
ENSG00000008128	CDK11A	0	0.0183085	1.87781	0.288987
ENSG00000008130	NADK	0.43668	0	0.520445	0
ENSG00000008256	CYTH3	0.767955	3.18432	0.617608	3.02226
ENSG00000008277	ADAM22	0.429605	1.43484	0.100277	0.528197
ENSG00000008282	SYPL1	1.01073	1.40627	1.96585	2.39386
ENSG00000008283	CYB561	2.01422	2.12193	2.09318	2.25854
ENSG00000008294	SPAG9	0	0.106997	3.01247	2.16959
ENSG00000008300	CELSR3	0	3.04075	0.138331	0.0815021
ENSG00000008311	AASS	1.50326	0.0472199	0.0507812	0
ENSG00000008323	PLEKHG6	0.0799336	0.257026	3.41728	0
ENSG00000008324	SS18L2	1.69307	0.677077	0.0767432	0.117266
ENSG00000008382	MPND	0.0403377	0.946805	0.0485727	0.576175
ENSG00000008394	MGST1	0.93123	0.966866	2.77279	0.474812
ENSG00000008405	CRY1	2.90793	0.585207	0.619204	0.124049
ENSG00000008441	NFIX	0.385744	1.49091	0.494004	2.642
ENSG00000008513	ST3GAL1	1.84599	1.34557	3.48365	1.66182
ENSG00000008516	MMP25	0.309283	2.39787	1.98115	0.265082
ENSG00000008517	IL32	0.793285	3.35872	0.228015	0.375409
ENSG00000008710	PKD1	0.262279	0.0362413	0.00171102	2.17358
ENSG00000008838	MED24	0.790248	0.0858376	0.0701323	0.287951
ENSG00000008853	RHOBTB2	0.225984	1.46353	0.633329	4.884
ENSG00000008869	HEATR5B	0.962007	0.244755	0.340362	3.13551
ENSG00000008952	SEC62	0.941591	1.1741	2.31253	0.458918
ENSG00000008988	RPS20	0.0049458	0.229588	0.830769	3.06313
ENSG00000009307	CSDE1	0.489669	0.48549	2.07674	2.64219
ENSG00000009335	UBE3C	0.403339	1.32567	0.37636	2.79605
ENSG00000009413	REV3L	2.13878	0.223286	0.169003	0.23099
ENSG00000009724	MASP2	0.151567	0.954732	0.100825	1.92884
ENSG00000009780	FAM76A	0.355463	2.07644	0.403646	1.28822
ENSG00000009790	TRAF3IP3	0.0965563	0.161244	1.82336	2.89368
ENSG00000009830	POMT2	0.389604	1.4139	0.52337	0.21298
ENSG00000009844	VTA1	0.0372755	0.334858	0.539904	2.89954
ENSG00000009954	BAZ1B	0.393606	1.68267	0.598916	3.26715
ENSG00000010017	RANBP9	0.724618	0.837587	2.32955	2.25295
ENSG00000010030	ETV7	0.50743	2.35325	2.99481	0.425672
ENSG00000010072	SPRTN	0.0857308	0.167284	1.46308	1.63079
ENSG00000010165	METTL13	1.83242	0.495242	0.0524793	0.00116475
ENSG00000010219	DYRK4	0.418818	0.0187074	0	1.90498
ENSG00000010244	ZNF207	0.0377861	0.531167	0.135415	3.45252
ENSG00000010256	UQCRC1	0.720338	1.23312	0.246177	0.196654
ENSG00000010270	STARD3NL	1.14664	0.523692	0.197241	2.34412
ENSG00000010278	CD9	0.199014	0.621503	0.0954461	0
ENSG00000010292	NCAPD2	0.426476	0.564415	0.279846	4.42022
ENSG00000010295	IFFO1	0.325742	0.829073	2.94085	0.181153
ENSG00000010310	GIPR	1.32556	1.30277	2.30155	1.16241
ENSG00000010318	PHF7	0.01944	1.05442	0	1.72316
ENSG00000010322	NISCH	0.0239837	0	0.560998	0.688318
ENSG00000010361	FUZ	0	0.273899	0.0346785	2.06808
ENSG00000010539	ZNF200	0	0.622385	0.177202	0
ENSG00000010610	CD4	0.552619	3.01981	2.01288	0.410212
ENSG00000010626	LRRC23	1.45616	0	0.21204	1.38189
ENSG00000010704	HFE	1.08451	1.25615	2.93519	2.4949
ENSG00000010803	SCMH1	0.420721	2.13531	0.279909	2.10803
ENSG00000010810	FYN	0.988733	0.0814936	0.844604	0
ENSG00000010818	HIVEP2	2.62855	1.42409	1.26349	2.95396
ENSG00000010932	FMO1	0.709332	0.57549	0.958339	1.92199
ENSG00000011007	TCEB3	0.564307	2.06212	0.571058	3.34659
ENSG00000011009	LYPLA2	0.895971	0.23513	0.29624	1.09228
ENSG00000011021	CLCN6	0.814342	1.18459	1.64798	2.64498
ENSG00000011028	MRC2	0.838649	2.00282	0.731757	1.16493
ENSG00000011105	TSPAN9	1.05658	0.825381	2.42612	0.950061
ENSG00000011114	BTBD7	0.359948	0.465439	1.2561	0.438017
ENSG00000011132	APBA3	0	0.405463	0.638782	0
ENSG00000011143	MKS1	0	0.168798	1.41324	0
ENSG00000011198	ABHD5	1.06342	1.78537	0.867364	2.52272
ENSG00000011243	AKAP8L	0.444365	0	0.21636	2.29312
ENSG00000011258	MBTD1	0.366889	1.72822	0.392741	3.06103
ENSG00000011260	UTP18	0.771869	0.0840805	0.255287	2.88461
ENSG00000011275	RNF216	0.848579	0	0	0.157649
ENSG00000011295	TTC19	0.294256	0.99828	1.00704	2.86919
ENSG00000011304	PTBP1	0.59301	1.84229	0.68666	2.33227
ENSG00000011332	DPF1	0.435697	1.93746	0.103324	0
ENSG00000011376	LARS2	0.415002	1.31756	0.812958	3.38062
ENSG00000011405	PIK3C2A	0.911882	1.58082	3.20748	0.812646
ENSG00000011422	PLAUR	0.224587	2.60315	0.338531	1.23932
ENSG00000011426	ANLN	0.459226	0	1.16661	0
ENSG00000011451	WIZ	0.0678061	0.0543192	0.263588	1.76059
ENSG00000011454	RABGAP1	0.841383	0.99073	0.311843	0.1865
ENSG00000011478	QPCTL	0	1.22713	0	0.695449
ENSG00000011485	PPP5C	2.29583	0.142351	0.993914	0.213588
ENSG00000011523	CEP68	0.233311	2.2746	0.292471	1.34823
ENSG00000011566	MAP4K3	0.427431	0.673728	3.24421	0.270594
ENSG00000011590	ZBTB32	0	0.00975293	2.68343	1.51386
ENSG00000011638	TMEM159	0.0212623	0	3.99221	0.38251
ENSG00000012048	BRCA1	0	1.06442	0.0923041	1.3389
ENSG00000012061	ERCC1	0.2337	0	0.0244761	0.623115
ENSG00000012124	CD22	1.09149	1.81206	1.70295	3.26952
ENSG00000012232	EXTL3	0.563838	1.09098	0.476856	4.53568
ENSG00000012660	ELOVL5	0.785777	0.549229	1.23999	3.02928
ENSG00000012779	ALOX5	0.38721	0.264356	3.16339	1.07606
ENSG00000012822	CALCOCO1	1.25189	0	0	0.0717342
ENSG00000012963	UBR7	0.558021	0.541224	2.1435	2.33379
ENSG00000012983	MAP4K5	0.457351	0.357818	1.85374	2.95603
ENSG00000013016	EHD3	2.29803	0.861313	0.18931	0
ENSG00000013275	PSMC4	1.13081	1.12338	0.80502	0.798279
ENSG00000013288	MAN2B2	0.981228	0.928271	0.58847	0.471533
ENSG00000013306	SLC25A39	2.42692	0.74592	0.896006	0.552657
ENSG00000013364	MVP	0	0.52613	0	1.30173
ENSG00000013374	NUB1	0	0.502233	3.37781	0.553216
ENSG00000013375	PGM3	0.444519	0.402786	2.29482	3.39493
ENSG00000013392	RWDD2A	0.342257	0.605764	3.08179	1.84278
ENSG00000013441	CLK1	0.372771	0	0.114487	0
ENSG00000013503	POLR3B	1.94826	0.218878	0.304928	1.68715
ENSG00000013523	ANGEL1	0.0461805	0.370373	1.10829	2.98296
ENSG00000013561	RNF14	0.813585	1.40176	0.0525488	0
ENSG00000013573	DDX11	0.0568772	0.451713	0.127985	1.35942
ENSG00000013583	HEBP1	2.4343	0.414146	0.249743	1.82909
ENSG00000013588	GPRC5A	1.77181	1.8528	2.5131	2.17027
ENSG00000013725	CD6	0	0.51184	1.13086	0.123572
ENSG00000013810	TACC3	1.06284	1.82058	1.03467	2.2668
ENSG00000014123	UFL1	1.02148	0.690754	1.37831	3.22532
ENSG00000014138	POLA2	1.55736	0.528133	0.666217	1.64923
ENSG00000014164	ZC3H3	0.0427586	0.783908	0.0378502	1.76094
ENSG00000014216	CAPN1	0.00406603	0.16816	0.732501	2.7113
ENSG00000014257	ACPP	1.30076	0.785303	1.03767	0.588322
ENSG00000014641	MDH1	0.00477992	0	0.984967	2.64689
ENSG00000014824	SLC30A9	0.004936	0.0950327	1.02665	0.814524
ENSG00000014914	MTMR11	0.715471	2.21174	0.833421	1.80448
ENSG00000014919	COX15	1.31701	0.513249	0.863	3.90281
ENSG00000015133	CCDC88C	0	0.0165835	0.0171732	3.56256
ENSG00000015153	YAF2	0.875907	0.47213	0.597865	3.10525
ENSG00000015171	ZMYND11	0.438041	1.36754	1.39161	0.249257
ENSG00000015475	BID	0	0.326654	0.757341	0.0735289
ENSG00000015479	MATR3	0.128488	0.484965	0.969059	3.55821
ENSG00000015532	XYLT2	0.50386	1.60367	2.61723	0.307679
ENSG00000015676	NUDCD3	0.0278067	0.413566	0.0300876	2.95408
ENSG00000016391	CHDH	2.06762	0.535596	0.452298	2.52501
ENSG00000016864	GLT8D1	0	0.381058	1.0041	2.82759
ENSG00000017260	ATP2C1	0.293103	0.692392	0.918842	2.01255
ENSG00000017427	IGF1	0.491683	1.08592	1.71138	2.56922
ENSG00000017797	RALBP1	0.73311	2.12266	0.622289	0.528574
ENSG00000018189	RUFY3	0.893062	3.85109	1.00981	1.84323
ENSG00000018408	WWTR1	1.05242	1.04815	2.17059	3.80584
ENSG00000018510	AGPS	0.091556	0.304991	0.748172	2.76674
ENSG00000018699	TTC27	0.435114	0.395397	1.76563	2.54942
ENSG00000018869	ZNF582	0.39781	2.05316	0.668511	2.42385
ENSG00000019485	PRDM11	1.7796	1.32659	1.5616	1.12529
ENSG00000019582	CD74	0.947071	3.06954	0.923682	3.46506
ENSG00000019995	ZRANB1	0.724099	0.699685	1.77954	2.37794
ENSG00000020129	NCDN	0.12746	0.23155	0.71227	0.475518
ENSG00000020256	ZFP64	0.454354	0.127736	0.249041	0
ENSG00000020426	MNAT1	0.729328	0.281862	0.378022	4.0791
ENSG00000020577	SAMD4A	0.717514	1.73446	3.3775	0.868636
ENSG00000020633	RUNX3	0.622297	1.05435	0.959109	2.14393
ENSG00000020922	MRE11A	0.346127	0.0667124	0.572635	3.24895
ENSG00000021300	PLEKHB1	0.564856	2.04776	0.551738	2.99529
ENSG00000021355	SERPINB1	0.539466	0.857846	3.18202	1.11564
ENSG00000021574	SPAST	0.114766	0.0603214	1.7029	1.44413
ENSG00000021645	NRXN3	0.308339	0.226192	0.102914	2.04031
ENSG00000021776	AQR	0.128552	0	0.0272891	2.67475
ENSG00000021826	CPS1	0.0690979	0.81194	3.19682	1.16425
ENSG00000022277	RTFDC1	0	0.0120326	1.65959	0
ENSG00000022556	NLRP2	0.0612948	0.184678	0.690743	1.38012
ENSG00000022567	SLC45A4	0	0.700181	0.0184784	0.506958
ENSG00000022840	RNF10	0.66202	2.08906	0.809283	3.16561
ENSG00000022976	ZNF839	0	1.28306	1.02855	0.0701608
ENSG00000023041	ZDHHC6	0.172615	0.904875	0.0947829	1.00048
ENSG00000023171	GRAMD1B	1.11183	0.415173	4.30968	0.220196
ENSG00000023191	RNH1	1.55854	0.697643	0.750308	0.597959
ENSG00000023228	NDUFS1	0.59343	1.24248	1.08093	0.654442
ENSG00000023287	RB1CC1	1.20568	0.828703	1.5701	2.67886
ENSG00000023318	ERP44	0	2.07983	0	0.336072
ENSG00000023330	ALAS1	0.840507	2.55777	0.0972668	0.0688537
ENSG00000023445	BIRC3	0.388479	0.793692	2.99509	1.18874
ENSG00000023516	AKAP11	1.51865	0.44577	0.662012	0.186382
ENSG00000023572	GLRX2	1.87199	1.1302	0.164033	0.308236
ENSG00000023608	SNAPC1	0.7116	0.281541	0.22283	3.09525
ENSG00000023697	DERA	0.116718	3.12545	0.0152131	0.0804312
ENSG00000023734	STRAP	0.867564	0.929299	0.805748	2.15061
ENSG00000023892	DEF6	0.907212	1.41252	0.33111	0.112311
ENSG00000023902	PLEKHO1	1.32588	1.41182	1.59756	1.67657
ENSG00000023909	GCLM	1.52484	0.169113	0.121872	0.743941
ENSG00000024048	UBR2	0.0486789	3.07087	0.141531	0
ENSG00000024526	DEPDC1	0.573996	0.95429	1.64472	2.13855
ENSG00000024862	CCDC28A	0	0.139896	0.339666	1.7682
ENSG00000025039	RRAGD	0.960385	1.66219	3.86438	1.79762
ENSG00000025156	HSF2	0.265284	0.451804	0.494464	2.03385
ENSG00000025293	PHF20	0.0345803	0.0369996	1.04796	0.33942
ENSG00000025423	HSD17B6	1.3112	0.798437	0.283703	0.20307
ENSG00000025434	NR1H3	1.27934	0.306791	0.123276	0.0839293
ENSG00000025708	TYMP	0.9556	1.44449	1.09724	2.47527
ENSG00000025770	NCAPH2	0.673929	2.17524	0.792697	0.384103
ENSG00000025772	TOMM34	2.13849	0.752331	0.0156454	0.0275755
ENSG00000025796	SEC63	0	0.131531	2.16021	3.21529
ENSG00000025800	KPNA6	0	0.0598381	0.370119	2.71779
ENSG00000026025	VIM	2.97828	0.897093	2.26193	0.701987
ENSG00000026036	RTEL1-TNFRSF6B	0.361871	0.874459	0.320033	0.265574
ENSG00000026103	FAS	0.268675	0.70557	1.21968	2.6271
ENSG00000026297	RNASET2	0.468879	0.245399	2.49662	0.959946
ENSG00000026508	CD44	0.996413	0.898935	1.5372	0.554553
ENSG00000026652	AGPAT4	1.25797	2.26595	1.49986	1.9293
ENSG00000026751	SLAMF7	0.224615	0.858683	3.81277	0.0326614
ENSG00000026950	BTN3A1	1.76178	0.558446	0.577063	1.46638
ENSG00000027001	MIPEP	0.244246	0.264177	1.81754	2.20769
ENSG00000027075	PRKCH	0.884422	2.50025	2.79023	0.638064
ENSG00000027697	IFNGR1	2.84543	0.999166	0.798544	1.24658
ENSG00000027847	B4GALT7	0.0439339	0.0688154	1.59335	0.395237
ENSG00000027869	SH2D2A	2.21431	1.9841	1.39603	1.38066
ENSG00000028116	VRK2	0.646817	0.447471	0.589683	2.91396
ENSG00000028137	TNFRSF1B	0.376187	0.0353859	0.338072	3.49392
ENSG00000028203	VEZT	0.333942	0.295242	2.69402	0.203425
ENSG00000028277	POU2F2	2.42864	0.815428	0.143527	0.310215
ENSG00000028310	BRD9	0.162164	0	0.117708	3.12641
ENSG00000028528	SNX1	0.790574	0.854157	1.6831	1.3869
ENSG00000028839	TBPL1	1.0537	1.05264	1.06296	1.05904
ENSG00000029153	ARNTL2	0	0.391836	0.890076	0
ENSG00000029363	BCLAF1	0	0.0881099	1.06593	3.25131
ENSG00000029364	SLC39A9	0.813899	0.329096	1.51243	0.672786
ENSG00000029534	ANK1	2.10035	1.31724	4.18772	0.782049
ENSG00000029639	TFB1M	0.192109	0.810669	0.317777	1.10898
ENSG00000029725	RABEP1	0	0.0326993	0.543486	0
ENSG00000030066	NUP160	0	0.0821639	0.701614	2.51424
ENSG00000030110	BAK1	1.38549	2.27865	1.5455	1.6666
ENSG00000030419	IKZF2	1.55608	1.28206	2.02306	1.21138
ENSG00000030582	GRN	0.497433	1.84291	0.438167	2.93007
ENSG00000031003	FAM13B	0	0.397965	0.0630805	1.0855
ENSG00000031081	ARHGAP31	0.723778	0.353364	0.652551	2.37605
ENSG00000031691	CENPQ	1.70223	0.957389	0.733249	2.89962
ENSG00000031698	SARS	0.521404	1.79292	2.81865	0.411444
ENSG00000031823	RANBP3	0.261537	1.85058	0.0566463	0
ENSG00000032219	ARID4A	1.79427	1.10055	0.985397	2.81859
ENSG00000032389	TSSC1	0.301232	0.579531	1.88765	0.809345
ENSG00000032444	PNPLA6	0.166968	0.0728503	0.205931	1.50831
ENSG00000032742	IFT88	0.180644	1.5566	0.257132	1.37323
ENSG00000033011	ALG1	0.535584	1.91573	0.499833	0.250662
ENSG00000033030	ZCCHC8	0.390755	1.74346	0.594444	0.283501
ENSG00000033050	ABCF2	1.68145	0.374692	0	0.061472
ENSG00000033100	CHPF2	0	0.0160648	0.714702	0
ENSG00000033122	LRRC7	0.482267	0.609929	0.103294	2.88903
ENSG00000033170	FUT8	1.28661	3.6514	0.958061	0.296861
ENSG00000033178	UBA6	0	0.106226	0.0875577	3.28458
ENSG00000033327	GAB2	0.456927	0.657792	3.56076	0.2697
ENSG00000033627	ATP6V0A1	0.329525	1.38903	0.317566	1.16701
ENSG00000033800	PIAS1	1.96791	0.234541	0.104489	1.3109
ENSG00000033867	SLC4A7	0	0.579262	1.58637	0
ENSG00000034152	MAP2K3	1.4834	0.409531	1.05189	0.296229
ENSG00000034510	TMSB10	1.86627	0.346106	2.25688	0.185304
ENSG00000034533	ASTE1	1.60389	0.231823	0.296325	1.53638
ENSG00000034677	RNF19A	0.172608	0.661154	0.208429	1.66218
ENSG00000034693	PEX3	0.737926	1.3967	0.570578	2.93972
ENSG00000034713	GABARAPL2	0	0.0909497	0.724447	1.59813
ENSG00000035115	SH3YL1	0.296414	1.45345	0.319802	2.85928
ENSG00000035141	FAM136A	1.59159	0.798567	0.44618	4.40852
ENSG00000035403	VCL	1.1411	2.36004	3.88184	1.16066
ENSG00000035499	DEPDC1B	0.804621	1.1619	0.626734	1.94369
ENSG00000035664	DAPK2	0.430664	0.0525381	0	0.314239
ENSG00000035681	NSMAF	1.15335	2.00799	0.891161	3.44228
ENSG00000035687	ADSS	0.0160657	0	0.732359	1.84777
ENSG00000035720	STAP1	0	3.49718	0	0.0134357
ENSG00000035928	RFC1	0.830148	1.02685	1.46237	1.53923
ENSG00000036054	TBC1D23	0.0779209	0.0629973	0.809408	3.47779
ENSG00000036257	CUL3	0	0.065755	0.448401	2.03277
ENSG00000036448	MYOM2	0.798209	2.15738	0.378868	0.452802
ENSG00000036549	ZZZ3	0.816533	0.530857	1.17877	2.01756
ENSG00000036828	CASR	0.455388	1.38848	0.922618	2.88651
ENSG00000037042	TUBG2	0	3.89786	0.0457506	0
ENSG00000037241	RPL26L1	1.87693	0.157343	0.149602	0.523947
ENSG00000037474	NSUN2	0.708223	0.423027	1.11376	3.5631
ENSG00000037637	FBXO42	0.0430286	0.406724	0.249064	0.627182
ENSG00000037749	MFAP3	0.435497	0.791981	0.904618	3.01336
ENSG00000037757	MRI1	0.00655549	0.181896	0.781552	1.6129
ENSG00000037897	METTL1	0.994435	1.24692	1.18294	2.06665
ENSG00000038002	AGA	1.81897	0.338759	0.312404	0.641112
ENSG00000038210	PI4K2B	0.614646	1.96111	0.687245	2.61366
ENSG00000038219	BOD1L1	1.23097	0.174794	0.154205	0.843211
ENSG00000038274	MAT2B	0.0692015	0.959085	0.317114	1.10029
ENSG00000038358	EDC4	0.144917	0.587949	0.140311	3.73743
ENSG00000038382	TRIO	1.4321	1.64774	2.95093	1.11794
ENSG00000038427	VCAN	2.71237	2.40286	0.601782	0.383241
ENSG00000038532	CLEC16A	0.295833	3.66409	0.161019	0.370793
ENSG00000039068	CDH1	1.05442	1.15787	2.50189	2.08666
ENSG00000039123	SKIV2L2	0	0.0412227	0.413707	1.67334
ENSG00000039319	ZFYVE16	1.45223	0.462229	0.292275	0.264331
ENSG00000039523	FAM65A	0.281482	0.30949	1.92642	0.362632
ENSG00000039560	RAI14	0.117906	0.643138	2.47336	0
ENSG00000039650	PNKP	0.00642638	0.245042	0.0841905	1.01393
ENSG00000040199	PHLPP2	0.452569	1.6585	0.605919	2.2301
ENSG00000040275	SPDL1	1.32305	0.272625	0.203944	2.92762
ENSG00000040341	STAU2	1.32891	0.790281	0.582688	2.96074
ENSG00000040487	PQLC2	1.33807	2.25189	1.52974	2.21959
ENSG00000040531	CTNS	0.180739	2.18275	1.32339	0.142577
ENSG00000040608	RTN4R	0.725184	0.776117	2.04689	2.22812
ENSG00000040633	PHF23	1.14277	0.629499	0.978952	2.77925
ENSG00000040933	INPP4A	0.181474	3.0422	0.499095	0.261728
ENSG00000041357	PSMA4	1.09377	0.389739	0.376336	1.6887
ENSG00000041802	LSG1	1.28253	1.09089	1.23291	1.41521
ENSG00000041880	PARP3	0.506646	0.775896	0.5327	1.91567
ENSG00000041988	THAP3	0	1.7782	0.00474556	0.425769
ENSG00000042088	TDP1	0.695635	1.84926	0.701005	2.17284
ENSG00000042286	AIFM2	2.72904	0.409139	0.502116	0.420537
ENSG00000042317	SPATA7	0.69347	0.713307	0.42353	2.28406
ENSG00000042429	MED17	0.325116	1.92509	0.479056	2.22281
ENSG00000042445	RETSAT	1.05796	1.38463	1.3325	0.8029
ENSG00000042493	CAPG	0	0.419867	1.66699	0.317637
ENSG00000042753	AP2S1	1.14255	0.529058	0.395849	0.311101
ENSG00000043093	DCUN1D1	0	0.0256706	0.0100116	0.616891
ENSG00000043143	JADE2	0.118141	1.04417	0.155869	3.1919
ENSG00000043462	LCP2	0.879503	2.96876	0.151047	0
ENSG00000043514	TRIT1	0.995455	0.942064	0.399559	0.286246
ENSG00000043591	ADRB1	2.24183	0.0911902	0.0424122	0.318254
ENSG00000044090	CUL7	1.95555	0.5598	2.16722	0.538734
ENSG00000044115	CTNNA1	0	0.111761	2.57716	1.62034
ENSG00000044459	CNTLN	2.04669	1.6899	2.80791	1.30219
ENSG00000044574	HSPA5	1.35837	2.09717	3.01159	1.07898
ENSG00000046604	DSG2	1.10905	0.622824	0.612105	4.43038
ENSG00000047056	WDR37	0.601739	0.702037	1.2949	1.71177
ENSG00000047188	YTHDC2	0.686338	1.63633	0.462093	2.92496
ENSG00000047249	ATP6V1H	0	0.0760101	1.55218	0
ENSG00000047315	POLR2B	0	0.245707	0.0233661	1.11941
ENSG00000047346	FAM214A	0.206123	0	0.239624	0
ENSG00000047365	ARAP2	1.60954	3.06872	2.41225	1.46023
ENSG00000047410	TPR	1.43389	0.814628	0.840769	2.66962
ENSG00000047578	KIAA0556	0	0.00887153	0.512374	2.08929
ENSG00000047579	DTNBP1	0	0.247916	0.163023	3.23838
ENSG00000047621	C12orf4	0.362207	0.203811	0.198021	4.09106
ENSG00000047849	MAP4	0.426042	1.03357	0.201625	2.54494
ENSG00000047932	GOPC	0.279124	2.43937	0.242772	1.15144
ENSG00000048028	USP28	0.0411058	2.62416	0	0.410946
ENSG00000048052	HDAC9	1.81387	3.30332	2.30869	1.80207
ENSG00000048140	TSPAN17	1.51897	1.25529	1.0633	2.42669
ENSG00000048162	NOP16	1.14034	0.173599	0.233915	1.74439
ENSG00000048392	RRM2B	0.0529772	0.282783	0.706621	3.40718
ENSG00000048405	ZNF800	0	0.0337129	1.20495	0
ENSG00000048462	TNFRSF17	0.755236	1.5023	1.01498	0.845032
ENSG00000048471	SNX29	1.86272	1.97254	1.76592	1.6348
ENSG00000048540	LMO3	0.182562	2.4487	0.115274	0.0366121
ENSG00000048544	MRPS10	0.0703123	0.379665	1.03475	2.73964
ENSG00000048649	RSF1	1.09538	0	0.183186	0
ENSG00000048707	VPS13D	0.463769	0.453183	0.178507	4.45068
ENSG00000048740	CELF2	0.999675	1.15272	0.258859	0
ENSG00000048828	FAM120A	0.622484	0.289089	0.471503	0.219573
ENSG00000048991	R3HDM1	0.443607	0.274791	2.61199	0.356279
ENSG00000049089	COL9A2	1.96378	0.165588	1.40546	0
ENSG00000049167	ERCC8	0.817569	0.988776	0.57847	1.75539
ENSG00000049192	ADAMTS6	3.14161	0.682938	0.478485	2.07049
ENSG00000049239	H6PD	1.28995	0.775696	0.419278	3.19893
ENSG00000049245	VAMP3	0.295015	1.09006	0.732955	1.53943
ENSG00000049246	PER3	0	0.202684	0	2.62935
ENSG00000049249	TNFRSF9	1.04533	2.23255	1.26242	0.925026
ENSG00000049449	RCN1	1.53483	0.873733	0.699801	4.07461
ENSG00000049541	RFC2	1.39884	0.430259	1.70784	0.394671
ENSG00000049618	ARID1B	1.3293	2.0137	0.987829	3.89971
ENSG00000049656	CLPTM1L	0.178867	3.08232	0.869318	0.110586
ENSG00000049759	NEDD4L	0.840643	2.34496	0.785636	0.359385
ENSG00000049860	HEXB	0.175839	1.91966	0.355359	2.38081
ENSG00000049883	PTCD2	0.222536	2.76985	0.000259509	0.0641765
ENSG00000050130	JKAMP	0.745279	0.209055	0.111278	3.53857
ENSG00000050327	ARHGEF5	1.65951	1.01563	0.775	3.98886
ENSG00000050344	NFE2L3	1.91898	1.0015	0.694772	1.30192
ENSG00000050393	MCUR1	0.105861	1.09831	1.12803	0.111126
ENSG00000050405	LIMA1	1.25775	2.30987	1.29616	0.828611
ENSG00000050426	LETMD1	0.396269	0.338463	0.312694	3.28544
ENSG00000050438	SLC4A8	1.47483	1.4052	2.38571	0.984997
ENSG00000050730	TNIP3	0.715423	0.288383	1.9465	0.495878
ENSG00000050748	MAPK9	0.107245	0.0343032	0.624065	2.16358
ENSG00000050820	BCAR1	1.63252	1.26277	2.8904	1.4395
ENSG00000051009	FAM160A2	1.12498	1.01592	0.899972	0.888439
ENSG00000051108	HERPUD1	0.672643	0.903871	4.50064	0.252377
ENSG00000051180	RAD51	2.58321	0.0795902	0.0861615	0.0870548
ENSG00000051341	POLQ	0	1.22855	0.0230201	0.658188
ENSG00000051382	PIK3CB	0.232754	1.42932	1.32868	0.0541222
ENSG00000051523	CYBA	0.0498816	0.00317288	1.33747	1.66446
ENSG00000051596	THOC3	1.01051	1.50993	0.848141	0.594008
ENSG00000051620	HEBP2	0.957697	0.757323	1.55174	3.94915
ENSG00000051825	MPHOSPH9	0.464625	1.37626	0.359916	2.83676
ENSG00000052723	SIKE1	0.262944	0.366022	1.53451	1.30154
ENSG00000052749	RRP12	0.450564	1.16861	1.03854	3.54634
ENSG00000052795	FNIP2	1.69804	1.84974	1.20379	2.02481
ENSG00000052802	MSMO1	1.94183	0.849718	0.868457	4.64397
ENSG00000052841	TTC17	1.08621	0.710326	1.10318	2.67925
ENSG00000053254	FOXN3	2.60994	1.30647	0.944314	0.620996
ENSG00000053371	AKR7A2	0.460021	0.740257	0.0561958	0
ENSG00000053372	MRTO4	2.16813	0.73425	0.719464	2.33264
ENSG00000053438	NNAT	2.27892	0.833977	0.0964508	0
ENSG00000053501	USE1	0	1.00612	0	0.569401
ENSG00000053702	NRIP2	1.39174	0	0.0140593	0.589169
ENSG00000053747	LAMA3	0.83488	3.0481	0.239967	0.0978073
ENSG00000053770	AP5M1	0	0.130629	0	2.62745
ENSG00000053900	ANAPC4	0.0214902	0.192997	0.885038	2.87733
ENSG00000053918	KCNQ1	1.72859	2.57453	1.44027	2.84914
ENSG00000054116	TRAPPC3	1.59154	1.19365	0.633219	0.751116
ENSG00000054118	THRAP3	0.05782	1.18015	0.131407	1.19028
ENSG00000054148	PHPT1	0.0547341	0.00128952	1.71542	1.99157
ENSG00000054179	ENTPD2	1.80413	1.20138	1.05755	3.20081
ENSG00000054219	LY75	0.173653	0.135823	1.89449	3.13754
ENSG00000054267	ARID4B	1.9221	1.80353	2.40844	0.936647
ENSG00000054277	OPN3	1.52458	1.76575	1.67489	1.50578
ENSG00000054282	SDCCAG8	0.356836	1.94111	0.371039	3.09132
ENSG00000054392	HHAT	0.82016	2.61725	1.2859	0.888151
ENSG00000054523	KIF1B	0.98065	1.04021	2.44842	2.5416
ENSG00000054611	TBC1D22A	0.00793152	0.0356082	0.347133	0.213357
ENSG00000054654	SYNE2	1.11167	1.00671	2.26698	1.11295
ENSG00000054690	PLEKHH1	1.03231	0.79142	2.98422	0.564005
ENSG00000054965	FAM168A	2.98614	0.620391	0.523423	2.45064
ENSG00000054967	RELT	0	0.945701	0	0.316882
ENSG00000054983	GALC	0.646146	1.72541	0.550466	1.28855
ENSG00000055044	NOP58	0.482317	1.22732	0.478679	4.65192
ENSG00000055070	SZRD1	0.0829921	0.0656031	0.84585	3.59976
ENSG00000055130	CUL1	0.0521568	0.0257184	1.31323	1.63209
ENSG00000055147	FAM114A2	0.0492682	0.0218873	2.30616	0.983404
ENSG00000055163	CYFIP2	0	0.0954531	0.837798	3.39563
ENSG00000055208	TAB2	2.9354	0.531184	2.38637	0.341539
ENSG00000055211	GINM1	2.06549	1.83979	1.48412	3.6528
ENSG00000055332	EIF2AK2	1.47721	1.23971	1.21075	1.29929
ENSG00000055483	USP36	0.0958337	0.30042	1.86412	2.54896
ENSG00000055609	KMT2C	1.47588	0.371495	0	0.260516
ENSG00000055732	MCOLN3	0.064998	0.295546	0.378069	2.28932
ENSG00000055917	PUM2	0.196671	0.297753	0.851775	0.56495
ENSG00000055950	MRPL43	1.82709	0.596874	0.709799	0.4513
ENSG00000055957	ITIH1	0.749443	0.899613	2.03749	1.30313
ENSG00000056050	C4orf27	0.366708	0.0107929	0.119911	2.48398
ENSG00000056097	ZFR	1.11971	0.323925	2.99405	0
ENSG00000056558	TRAF1	0.882328	1.23034	2.3435	1.73768
ENSG00000056586	RC3H2	1.02158	1.66481	0.355066	0.27642
ENSG00000056661	PCGF2	1.142	1.34921	4.163	0.673644
ENSG00000056736	IL17RB	1.83101	1.52462	1.16767	1.44463
ENSG00000056972	TRAF3IP2	1.58789	1.64976	1.3327	2.17063
ENSG00000057019	DCBLD2	1.53642	1.41728	1.82677	2.32777
ENSG00000057252	SOAT1	0.354818	0.231822	2.50887	0.524443
ENSG00000057294	PKP2	0.165192	2.1435	0.177204	0.280846
ENSG00000057608	GDI2	0.486138	1.39539	0.922548	0.519733
ENSG00000057657	PRDM1	1.61282	1.66005	1.84361	1.29629
ENSG00000057663	ATG5	2.12677	0.57522	0.346996	3.39305
ENSG00000057704	TMCC3	2.13063	1.26174	1.24475	2.31073
ENSG00000057757	PITHD1	1.08666	1.6911	0.977129	2.73821
ENSG00000057935	MTA3	0.852034	0.169148	0.108927	0
ENSG00000058056	USP13	0.0725327	0.0766238	1.24812	0.653787
ENSG00000058063	ATP11B	0.158675	1.23977	1.88737	0
ENSG00000058091	CDK14	0.055	0.0341765	2.46648	0
ENSG00000058262	SEC61A1	0.902093	1.49917	2.90497	0.677461
ENSG00000058272	PPP1R12A	0.565224	1.6061	0.493119	2.26545
ENSG00000058335	RASGRF1	0.170705	1.55069	0.617708	0
ENSG00000058453	CROCC	1.80777	1.17063	3.38241	1.77601
ENSG00000058600	POLR3E	0.0755175	0.310843	0.355168	3.72841
ENSG00000058668	ATP2B4	0.673404	2.78677	1.55822	0.564408
ENSG00000058673	ZC3H11A	1.35965	1.09928	1.05464	2.11785
ENSG00000058729	RIOK2	0.791342	1.61642	0.665503	4.12967
ENSG00000058799	YIPF1	1.36971	0.795228	0.483096	0.61975
ENSG00000058804	NDC1	0.604906	2.22645	0.829696	1.77964
ENSG00000058866	DGKG	0.0674653	0.809041	0.607442	2.47641
ENSG00000059122	FLYWCH1	0.0830541	0	0.81254	0
ENSG00000059145	UNKL	0.887957	2.03961	1.74305	0.894358
ENSG00000059377	TBXAS1	0.311859	0.537655	4.46792	0
ENSG00000059378	PARP12	0.552766	2.39833	3.25358	0.579254
ENSG00000059573	ALDH18A1	0.493276	1.52065	1.19205	0.274472
ENSG00000059588	TARBP1	0.740232	1.4527	0.59178	1.67578
ENSG00000059691	PET112	0.289848	2.07384	0.28024	2.54278
ENSG00000059728	MXD1	0.10556	1.00415	0.237753	3.86272
ENSG00000059758	CDK17	0.852022	0.4522	1.37882	0.364908
ENSG00000059769	DNAJC25	0.0592412	0.0641804	2.164	2.58818
ENSG00000059804	SLC2A3	0.0199025	1.15922	1.56804	0.346179
ENSG00000059915	PSD	0.290406	0.166828	1.02612	0.319939
ENSG00000060069	CTDP1	1.35762	0.65343	0.53701	0.469667
ENSG00000060138	YBX3	0.628743	2.75611	0.676481	3.73252
ENSG00000060237	WNK1	1.0907	0.507456	0.752028	2.65515
ENSG00000060339	CCAR1	0.158329	0.0311528	0.470446	3.33035
ENSG00000060491	OGFR	0.469999	0	0.346866	0
ENSG00000060558	GNA15	0.110105	0.0619934	0.26653	2.5256
ENSG00000060642	PIGV	1.08956	1.91753	0.888358	3.47579
ENSG00000060656	PTPRU	2.42295	0.107028	0.100741	0.0517216
ENSG00000060688	SNRNP40	2.01705	0.456597	0.466238	0.559838
ENSG00000060709	RIMBP2	0.309578	3.46762	0.543414	1.10018
ENSG00000060749	QSER1	1.2274	1.57251	1.549	0.962851
ENSG00000060762	MPC1	0	0.296492	0.191812	1.47905
ENSG00000060971	ACAA1	0.48715	0.518469	1.55075	0.581963
ENSG00000060982	BCAT1	1.11974	3.44573	1.98698	0.813467
ENSG00000061273	HDAC7	0.875558	2.06526	4.18403	0.853969
ENSG00000061656	SPAG4	0.0973509	1.91673	1.04044	0.0242381
ENSG00000061676	NCKAP1	0	0.102773	2.29183	2.98625
ENSG00000061794	MRPS35	1.59981	1.13558	0.735623	3.33007
ENSG00000061918	GUCY1B3	2.0685	2.35461	4.04826	1.55302
ENSG00000061936	SFSWAP	1.51485	0.907685	1.00926	1.60478
ENSG00000061938	TNK2	0.133784	0.143366	1.63809	0.274122
ENSG00000061987	MON2	0.841587	0.704735	1.53452	2.38923
ENSG00000062194	GPBP1	1.41772	0.791563	1.02937	2.46878
ENSG00000062282	DGAT2	2.12899	1.58325	1.18614	1.50501
ENSG00000062370	ZNF112	0.883352	2.54025	0.107211	0
ENSG00000062485	CS	0.6836	2.7961	1.05188	1.05517
ENSG00000062524	LTK	0.0417329	1.32774	0.558444	1.57454
ENSG00000062582	MRPS24	1.27067	0.360835	1.27196	0.394722
ENSG00000062598	ELMO2	0.119682	0	0.393406	2.85853
ENSG00000062650	WAPAL	0.0218468	0.732712	0.168355	2.48584
ENSG00000062716	VMP1	0.0518058	0.298741	1.22063	3.73263
ENSG00000062725	APPBP2	0	0.619246	0.21596	2.69758
ENSG00000062822	POLD1	0.521544	0.677263	0.543575	1.65706
ENSG00000063046	EIF4B	0.674163	0.126657	2.56892	0.235042
ENSG00000063127	SLC6A16	2.45458	0.617893	2.09358	0.699436
ENSG00000063169	GLTSCR1	0.0801757	0.362357	0.0166295	2.61298
ENSG00000063176	SPHK2	0.000548152	0.144612	0.146801	0.928931
ENSG00000063177	RPL18	0.0374374	0.116347	1.68757	1.4422
ENSG00000063180	CA11	0.866643	0.302804	0.207079	4.02131
ENSG00000063241	ISOC2	1.04295	2.19397	2.23107	0.955706
ENSG00000063244	U2AF2	1.09048	2.19265	1.19827	1.8884
ENSG00000063245	EPN1	0.328589	0.967779	0.32558	1.64095
ENSG00000063322	MED29	0	0.417514	0.208164	4.07283
ENSG00000063438	AHRR	0.163639	0	2.15812	1.77491
ENSG00000063761	ADCK1	0	0.0691501	0	0.108962
ENSG00000063854	HAGH	0.251081	1.03685	2.11306	0.214427
ENSG00000063978	RNF4	0.191491	0.781156	0.260695	1.04745
ENSG00000064012	CASP8	1.01058	2.85886	1.15327	2.48689
ENSG00000064102	ASUN	0.48819	1.06488	1.02997	3.78708
ENSG00000064115	TM7SF3	2.48704	0.427084	0.0658801	0.102017
ENSG00000064199	SPA17	0.73899	1.36278	0.487847	4.14781
ENSG00000064225	ST3GAL6	1.70745	2.22706	0.538427	0.318099
ENSG00000064300	NGFR	0	0.0307629	3.82688	0
ENSG00000064313	TAF2	0.86153	0.880725	2.009	0.339264
ENSG00000064393	HIPK2	0.78204	1.59168	1.21525	3.6266
ENSG00000064419	TNPO3	0.0537681	1.15895	0.440322	0
ENSG00000064490	RFXANK	0.272411	0.675693	0.251731	0.786892
ENSG00000064545	TMEM161A	0.218082	0.363799	0.234217	0.375464
ENSG00000064547	LPAR2	0.836196	2.93091	1.23677	1.34457
ENSG00000064601	CTSA	0.141931	3.05714	0.764862	0
ENSG00000064607	SUGP2	2.19491	0.498515	0.580586	1.24794
ENSG00000064651	SLC12A2	1.06828	2.51928	1.2166	1.99442
ENSG00000064652	SNX24	0	0.193211	2.12918	1.47308
ENSG00000064655	EYA2	0	2.33572	0.529365	0.141911
ENSG00000064666	CNN2	1.02583	1.39121	0.680448	3.6164
ENSG00000064687	ABCA7	0.164767	0.197912	1.51862	2.26051
ENSG00000064703	DDX20	1.67515	0	0.279984	0
ENSG00000064726	BTBD1	0.219641	0.34906	1.91593	2.2449
ENSG00000064763	FAR2	1.76391	2.18874	3.07015	1.37194
ENSG00000064787	BCAS1	2.003	0.259317	0.430256	1.83579
ENSG00000064886	CHI3L2	1.21169	0.611641	0.509286	3.92377
ENSG00000064932	SBNO2	0	0.163996	0.116916	2.32138
ENSG00000064933	PMS1	0	0.0875799	0.076691	4.13578
ENSG00000064961	HMG20B	0.635881	0.56758	0.543472	1.56357
ENSG00000064989	CALCRL	1.14407	2.15858	1.20387	3.03941
ENSG00000064995	TAF11	0.0245724	0.513876	0.382995	2.35183
ENSG00000064999	ANKS1A	1.69503	0.992373	0.707494	2.16545
ENSG00000065000	AP3D1	0.916786	0.712284	0.740843	2.13942
ENSG00000065029	ZNF76	0.330974	0.176643	0.172012	4.34232
ENSG00000065057	NTHL1	0.679977	0.081919	0.418521	0
ENSG00000065060	UHRF1BP1	0.571981	0.363163	0.0615991	0.187765
ENSG00000065135	GNAI3	0.264303	1.20559	0.53754	3.40933
ENSG00000065150	IPO5	0.541892	0.900059	0.969521	2.42617
ENSG00000065154	OAT	2.24207	2.06094	2.00423	2.20813
ENSG00000065183	WDR3	0.00190418	0.0250904	0.348286	2.81529
ENSG00000065243	PKN2	0.444216	1.9214	0.440609	1.82781
ENSG00000065268	WDR18	1.32403	0.517012	0.229651	0.194686
ENSG00000065308	TRAM2	0.973724	2.98456	0.536633	0.985607
ENSG00000065320	NTN1	1.13242	1.0928	2.19816	2.65142
ENSG00000065328	MCM10	1.11394	1.80516	1.32472	1.91758
ENSG00000065357	DGKA	1.54405	2.23326	0.618791	0.587353
ENSG00000065413	ANKRD44	0.446702	0.867545	1.11262	3.80806
ENSG00000065427	KARS	1.29998	0.785223	0.509168	2.75062
ENSG00000065457	ADAT1	0	0.0016172	0.0316034	4.77558
ENSG00000065485	PDIA5	0.582966	0.47569	2.49825	1.11466
ENSG00000065491	TBC1D22B	1.99596	1.45096	3.26715	1.11763
ENSG00000065518	NDUFB4	0	1.33854	0.582778	0
ENSG00000065526	SPEN	1.01117	0.237711	0.279298	3.78923
ENSG00000065534	MYLK	0.185923	1.31056	0.265811	2.68928
ENSG00000065548	ZC3H15	0.206905	0.63726	0.477719	4.19488
ENSG00000065559	MAP2K4	1.24472	0.23737	1.90735	0
ENSG00000065600	TMEM206	1.12842	0.76725	2.86794	0.507857
ENSG00000065613	SLK	0	0.99716	0.228607	0
ENSG00000065615	CYB5R4	0	0.282289	0.0641468	0
ENSG00000065665	SEC61A2	0.359831	0.4579	0.267801	3.04266
ENSG00000065809	FAM107B	0	0.809938	0	0.402562
ENSG00000065833	ME1	0	1.89553	0.0763024	0
ENSG00000065882	TBC1D1	4.38657	0.658479	0	0.0693578
ENSG00000065883	CDK13	0.841141	1.3904	1.12875	3.5333
ENSG00000065911	MTHFD2	1.04272	2.65707	3.23149	0.827972
ENSG00000065970	FOXJ2	1.42918	0.458175	0.29798	4.34703
ENSG00000065978	YBX1	0.876011	1.76648	1.50857	1.01714
ENSG00000065989	PDE4A	3.10861	0.567718	1.60739	0.57927
ENSG00000066027	PPP2R5A	0.998664	1.26011	1.93875	1.72916
ENSG00000066044	ELAVL1	1.16667	1.37895	1.27633	1.67067
ENSG00000066056	TIE1	1.19468	0.831308	0.965536	0.652692
ENSG00000066084	DIP2B	1.12711	1.86289	1.19683	1.06693
ENSG00000066117	SMARCD1	1.11009	0.571604	0.897949	3.37419
ENSG00000066135	KDM4A	0	1.02605	0.239652	2.0847
ENSG00000066136	NFYC	2.21133	0.736821	1.67804	0.622671
ENSG00000066230	SLC9A3	1.78849	0.45479	0.427939	0.523577
ENSG00000066279	ASPM	0	0.0753619	0.120837	0
ENSG00000066294	CD84	0.633939	0.615357	0.364691	3.27747
ENSG00000066322	ELOVL1	0.875673	0.626768	1.34496	3.5732
ENSG00000066336	SPI1	0.0726401	0.0256266	1.34295	1.87121
ENSG00000066379	ZNRD1	0.993153	0.891316	0.80741	1.95454
ENSG00000066422	ZBTB11	0.492002	0.051424	0.0623934	0.0502768
ENSG00000066427	ATXN3	0.552837	0.378535	1.3162	2.23254
ENSG00000066455	GOLGA5	0	0.0596976	3.07371	1.62356
ENSG00000066557	LRRC40	0.413288	0.0579062	0.124712	4.23828
ENSG00000066583	ISOC1	0.553213	0.649462	1.3016	1.40751
ENSG00000066651	TRMT11	0	0.327792	0.0892466	3.74966
ENSG00000066654	THUMPD1	0.437183	0.0567153	0.312768	0.531789
ENSG00000066697	MSANTD3	2.12336	1.66237	1.98216	2.43265
ENSG00000066739	ATG2B	0.609187	0.560464	1.10898	1.053
ENSG00000066777	ARFGEF1	1.21683	1.39016	2.56981	1.3688
ENSG00000066827	ZFAT	0.0995323	0.569829	0.494886	0.0725928
ENSG00000066855	MTFR1	0.0951316	1.85188	0.814929	0.133531
ENSG00000066923	STAG3	1.58555	1.54985	1.48215	1.44323
ENSG00000066926	FECH	1.60047	1.15888	0.941235	2.99851
ENSG00000066933	MYO9A	2.27457	0.967109	0.56663	1.19892
ENSG00000067057	PFKP	0.810856	0	0.440435	0
ENSG00000067064	IDI1	2.43418	0.438307	0.522119	0.355083
ENSG00000067066	SP100	1.62857	1.04395	0.814526	3.43349
ENSG00000067082	KLF6	0.131747	2.79114	0.192604	0
ENSG00000067113	PPAP2A	0.546302	1.14043	0.306001	2.98174
ENSG00000067141	NEO1	1.52254	2.15205	1.61554	3.45761
ENSG00000067167	TRAM1	0	0.233657	1.55752	0.0412899
ENSG00000067182	TNFRSF1A	0.709169	1.92062	3.29617	0.307043
ENSG00000067191	CACNB1	0.569003	0.564878	1.36866	1.36943
ENSG00000067208	EVI5	1.74455	0.709638	1.10395	0.247382
ENSG00000067221	STOML1	0	1.26418	1.54965	0.0470026
ENSG00000067225	PKM	0.294611	1.96866	1.35634	0.100302
ENSG00000067248	DHX29	0	0.0364032	0.791965	3.08177
ENSG00000067334	DNTTIP2	0.155242	0.626676	0.486844	4.41485
ENSG00000067365	METTL22	1.5983	0.105923	0.341557	0.014684
ENSG00000067369	TP53BP1	0.873781	0.668637	2.81029	0.361218
ENSG00000067533	RRP15	0.586158	0.262575	0.172848	4.87136
ENSG00000067560	RHOA	0.737826	2.00576	0.663783	1.58388
ENSG00000067596	DHX8	0.342332	0.573045	1.29447	2.20784
ENSG00000067606	PRKCZ	1.64329	1.06404	3.13777	0.835096
ENSG00000067704	IARS2	0.813058	0.805923	1.74002	1.64698
ENSG00000067836	ROGDI	0.675823	2.9339	0.467912	0.932793
ENSG00000067900	ROCK1	1.70057	1.17107	0.907704	3.12323
ENSG00000067955	CBFB	1.38645	1.12795	1.89972	3.92422
ENSG00000068001	HYAL2	1.03855	1.75026	0.817345	0.614647
ENSG00000068028	RASSF1	0.0259256	0	1.79	1.09377
ENSG00000068079	IFI35	0.0912015	0.982077	0.948611	0.0204044
ENSG00000068097	HEATR6	0.872214	0.811626	1.87009	4.08074
ENSG00000068120	COASY	0.336136	1.29959	0.347044	2.65478
ENSG00000068137	PLEKHH3	0.667864	0.361292	0.498623	2.72398
ENSG00000068305	MEF2A	1.33309	1.60198	1.03082	0.968481
ENSG00000068383	INPP5A	0.654802	2.08286	2.23857	0.59818
ENSG00000068489	PRR11	0.726151	2.29248	0.994093	3.84074
ENSG00000068650	ATP11A	0.302401	1.42808	0.360403	3.98288
ENSG00000068654	POLR1A	0.922999	0.0627207	0.17538	2.38501
ENSG00000068697	LAPTM4A	0.187443	0.641699	0.0632038	3.11463
ENSG00000068724	TTC7A	0.932833	1.16566	2.98459	0.661159
ENSG00000068745	IP6K2	0.226916	0.484224	0.378767	0.166825
ENSG00000068784	SRBD1	1.10302	0.677384	0.735446	2.6392
ENSG00000068793	CYFIP1	0.484214	0	1.83841	0.178948
ENSG00000068796	KIF2A	0.240389	0.200901	2.33478	0.367282
ENSG00000068831	RASGRP2	1.29649	0.964208	2.84165	1.42597
ENSG00000068878	PSME4	1.00168	0.666783	1.51617	3.46687
ENSG00000068885	IFT80	0.372333	1.75573	0.444712	3.89291
ENSG00000068903	SIRT2	0	0.529516	1.17277	0.243228
ENSG00000068912	ERLEC1	0.859595	0.557407	2.88891	1.25414
ENSG00000068971	PPP2R5B	1.72034	0.15292	1.19856	0.115653
ENSG00000068976	PYGM	0.153685	0.191206	1.40824	1.47494
ENSG00000069011	PITX1	0.261175	3.70124	0.36762	0.491756
ENSG00000069020	MAST4	1.51593	1.90973	1.94254	1.73992
ENSG00000069248	NUP133	1.46123	0.47861	0.450654	1.33601
ENSG00000069275	NUCKS1	0.959872	0.468389	0.364144	3.26981
ENSG00000069329	VPS35	0.299396	0.566171	1.84906	3.10721
ENSG00000069345	DNAJA2	0.608483	0.76278	1.71789	1.50712
ENSG00000069399	BCL3	0.304165	1.46381	0	0.307311
ENSG00000069424	KCNAB2	0.204992	0	0.22357	0
ENSG00000069493	CLEC2D	0.370696	1.21216	0.32377	1.97673
ENSG00000069667	RORA	2.00285	2.53453	2.0368	2.35768
ENSG00000069702	TGFBR3	0	0.118127	2.76713	0.57963
ENSG00000069712	KIAA1107	0.0740566	1.19854	0.61756	3.27695
ENSG00000069812	HES2	1.31453	1.24151	2.87318	1.804
ENSG00000069849	ATP1B3	2.82348	1.04471	1.14979	1.95888
ENSG00000069869	NEDD4	1.19767	1.16917	1.77819	1.65128
ENSG00000069943	PIGB	0.0137377	0	0.0921303	2.4538
ENSG00000069956	MAPK6	1.5234	0.951095	1.21876	2.63446
ENSG00000069966	GNB5	0.616694	1.59445	1.11386	0.369485
ENSG00000069974	RAB27A	1.7136	2.07961	2.57014	1.90642
ENSG00000069998	CECR5	1.48148	0.106937	0.0916584	1.24783
ENSG00000070010	UFD1L	0.416496	0.646074	0.533984	0.895548
ENSG00000070018	LRP6	0.0591991	0.958627	0.299942	3.36902
ENSG00000070047	PHRF1	0.0549453	0.408008	0.0706732	2.04806
ENSG00000070061	IKBKAP	0.0528974	0	0.406805	3.37451
ENSG00000070081	NUCB2	0.736841	1.50129	3.54935	1.08946
ENSG00000070087	PFN2	0.0818686	0.0996371	0.201926	1.673
ENSG00000070159	PTPN3	0.510972	2.9653	1.30191	0.957802
ENSG00000070190	DAPP1	0.459591	0.13817	0.130047	0.256624
ENSG00000070214	SLC44A1	0.348888	1.38202	0.386289	3.0454
ENSG00000070269	TMEM260	0.145514	2.63662	0.03214	0.187403
ENSG00000070366	SMG6	0.0677412	1.10112	0.451592	2.49233
ENSG00000070367	EXOC5	0.139048	0.138867	0.20186	1.60433
ENSG00000070404	FSTL3	0.717631	0	0.999326	0
ENSG00000070413	DGCR2	1.12642	0.615697	0.844464	2.77628
ENSG00000070423	RNF126	0.551037	0.163846	0.16949	1.3792
ENSG00000070444	MNT	0.439713	0.235467	0.181362	3.53909
ENSG00000070476	ZXDC	0	1.70337	0	0.251301
ENSG00000070495	JMJD6	0.00478427	1.17728	0.363072	0
ENSG00000070501	POLB	0.28717	0.16067	0.165625	4.51461
ENSG00000070540	WIPI1	0.0681364	0.109806	0.837216	1.87826
ENSG00000070610	GBA2	0.0524355	0.123932	1.85574	2.36831
ENSG00000070614	NDST1	0.643138	2.55084	0.678608	4.61271
ENSG00000070669	ASNS	0.733069	0.939436	3.88276	0.134244
ENSG00000070718	AP3M2	0.546236	1.85803	0.507472	1.65127
ENSG00000070731	ST6GALNAC2	0.963459	1.46604	1.9234	2.34259
ENSG00000070756	PABPC1	0	0.14896	0.0483207	0.279299
ENSG00000070759	TESK2	1.26413	0.0916576	0	0.29301
ENSG00000070761	C16orf80	0.49356	0.0550215	1.59762	0.252353
ENSG00000070770	CSNK2A2	0.113813	0.0717564	2.19045	1.14638
ENSG00000070785	EIF2B3	0.882513	0.663506	0.496866	1.58908
ENSG00000070814	TCOF1	0.679347	1.44572	0.885376	1.90893
ENSG00000070831	CDC42	1.12817	0.181312	1.81791	0.1533
ENSG00000070882	OSBPL3	0.949315	3.00527	1.20313	2.6457
ENSG00000070915	SLC12A3	0	1.07687	0.0421287	1.40404
ENSG00000070950	RAD18	0.128421	0.713257	0.741314	4.30646
ENSG00000070961	ATP2B1	0.655799	0.51993	3.95587	0
ENSG00000071051	NCK2	0.0578883	0.0481787	1.61516	2.36473
ENSG00000071054	MAP4K4	1.2641	1.48786	1.71201	1.38037
ENSG00000071073	MGAT4A	1.22875	1.96022	1.11972	2.97126
ENSG00000071082	RPL31	0.232483	0.554656	0.107937	2.55209
ENSG00000071127	WDR1	0.425329	0.53121	2.29751	2.23394
ENSG00000071189	SNX13	1.11253	1.36903	2.43589	1.37215
ENSG00000071205	ARHGAP10	0.106246	0.0394134	2.95772	0.460686
ENSG00000071242	RPS6KA2	0.234056	1.7264	0.331902	2.61366
ENSG00000071243	ING3	0	0.157306	0.350305	0.614896
ENSG00000071246	VASH1	1.90172	1.20795	1.5216	3.3345
ENSG00000071282	LMCD1	0.630332	2.53366	0.76544	2.59125
ENSG00000071462	WBSCR22	2.38411	0.50408	0.32057	2.33668
ENSG00000071537	SEL1L	0.553053	0.96451	3.53363	0.23752
ENSG00000071539	TRIP13	2.82897	0.466131	1.05618	1.00663
ENSG00000071564	TCF3	0.493648	1.05303	0.460888	0.392271
ENSG00000071575	TRIB2	2.01151	0.280769	0.299433	1.60503
ENSG00000071626	DAZAP1	1.08571	0.195858	0.742046	0
ENSG00000071655	MBD3	0.64131	0.983376	0.496859	0.486685
ENSG00000071794	HLTF	0.606346	0.0291253	0.561413	2.46727
ENSG00000071894	CPSF1	0.027561	0.433758	0.0920065	1.9045
ENSG00000071909	MYO3B	1.29286	1.51011	1.10244	0.987526
ENSG00000071967	CYBRD1	2.81454	0.436079	2.40224	0.375229
ENSG00000071994	PDCD2	0.807984	0.106902	1.43129	0
ENSG00000072042	RDH11	0.692572	0.982713	2.4187	0.818749
ENSG00000072062	PRKACA	0.77427	1.70331	0.922557	2.76108
ENSG00000072071	LPHN1	1.80203	0.475199	0.307388	3.12119
ENSG00000072110	ACTN1	0.262292	0.308727	4.89175	0.0721564
ENSG00000072121	ZFYVE26	0.544623	1.19294	1.18513	2.68029
ENSG00000072134	EPN2	1.38887	0.400373	3.35053	0.166748
ENSG00000072135	PTPN18	0.660584	1.61001	1.0299	3.07258
ENSG00000072163	LIMS2	0.256481	0.737927	1.30935	2.83796
ENSG00000072201	LNX1	0.343912	1.03109	0.725842	2.38003
ENSG00000072210	ALDH3A2	1.00368	1.61564	1.28967	3.99308
ENSG00000072274	TFRC	0.816063	2.18307	2.22388	0.813317
ENSG00000072310	SREBF1	0.665619	0.555961	0.529828	1.90965
ENSG00000072364	AFF4	0.92141	0.374624	0.391186	1.34724
ENSG00000072401	UBE2D1	0.219148	1.711	1.82657	0.156382
ENSG00000072415	MPP5	1.71887	0.881284	0.944881	1.13486
ENSG00000072518	MARK2	0.227908	0.204443	1.99651	3.37336
ENSG00000072571	HMMR	0.653833	1.17092	0.625586	3.16727
ENSG00000072609	CHFR	1.04458	0.565093	2.94469	0.704612
ENSG00000072682	P4HA2	1.66067	0.392272	3.87236	0.348013
ENSG00000072694	FCGR2B	0.757529	1.10187	1.63463	1.79812
ENSG00000072736	NFATC3	0.0469219	0.00273796	0.764159	3.4051
ENSG00000072756	TRNT1	0.428871	0.212328	0.670463	3.76003
ENSG00000072778	ACADVL	0.756176	0.776814	0.780023	2.15304
ENSG00000072786	STK10	0.325926	2.05492	1.47012	0.12887
ENSG00000072803	FBXW11	0.843183	0.246471	0.178921	3.18966
ENSG00000072818	ACAP1	0.0250215	0	1.49808	3.04773
ENSG00000072832	CRMP1	1.90094	1.64331	3.1285	1.6929
ENSG00000072840	EVC	1.72452	1.97963	2.75085	2.27169
ENSG00000072849	DERL2	0.262633	0.352647	2.10084	2.13629
ENSG00000072858	SIDT1	1.66408	1.51117	2.45699	1.65136
ENSG00000072864	NDE1	0.156178	0.663212	0.591823	3.66124
ENSG00000072954	TMEM38A	2.65293	0.998579	0.883006	3.4952
ENSG00000072958	AP1M1	1.30262	0	0	0.0681542
ENSG00000073008	PVR	1.31707	2.38712	1.80618	2.65525
ENSG00000073050	XRCC1	0.477056	0.422308	0.768772	1.07525
ENSG00000073060	SCARB1	1.56066	0.158474	0.109536	1.52083
ENSG00000073111	MCM2	1.15254	0.846544	1.22915	2.20422
ENSG00000073150	PANX2	0.024944	0.0392287	2.62122	2.39105
ENSG00000073169	SELO	0.373621	0.0554312	0.0858253	0.433602
ENSG00000073282	TP63	1.08889	3.00301	2.48593	1.38091
ENSG00000073331	ALPK1	1.14793	1.69098	2.6075	1.42177
ENSG00000073350	LLGL2	2.40466	1.30347	1.33364	1.40697
ENSG00000073417	PDE8A	1.10955	2.31861	0.122742	0
ENSG00000073536	NLE1	0.795833	0.909458	0.0421395	0.00328487
ENSG00000073578	SDHA	1.02473	0.692829	0.682409	1.03487
ENSG00000073584	SMARCE1	0.157907	0.100815	0.342872	3.73805
ENSG00000073605	GSDMB	0.154681	1.27377	0.2825	1.37695
ENSG00000073614	KDM5A	1.08266	0.187831	0.299727	3.07837
ENSG00000073711	PPP2R3A	2.19334	0.412744	0.431715	2.47114
ENSG00000073712	FERMT2	1.73334	1.92348	2.2172	1.78574
ENSG00000073737	DHRS9	0.172856	0	0.785901	2.46743
ENSG00000073803	MAP3K13	0	0.0139425	2.27497	0.0960386
ENSG00000073849	ST6GAL1	0	0.302155	0.208945	4.53055
ENSG00000073861	TBX21	0.820819	0.675505	1.85685	2.4124
ENSG00000073910	FRY	0.676588	4.36649	2.44563	0.475423
ENSG00000073921	PICALM	2.20895	0.477604	2.61687	0.396721
ENSG00000073969	NSF	0.200302	0.826236	0.559779	1.82267
ENSG00000074054	CLASP1	0	0.260349	0.110239	3.39614
ENSG00000074071	MRPS34	1.67421	0.730423	0.158079	0.105937
ENSG00000074201	CLNS1A	0	0.0229009	0.137337	3.15064
ENSG00000074219	TEAD2	1.85329	1.68023	3.11297	1.12597
ENSG00000074266	EED	1.15181	1.54109	1.5857	2.36636
ENSG00000074319	TSG101	0.660062	0.716007	0.474678	1.86272
ENSG00000074356	C17orf85	0.561272	0.250097	0.638562	4.221
ENSG00000074370	ATP2A3	0.0883432	0	1.55173	2.73864
ENSG00000074416	MGLL	0.76225	0.327344	0.133411	1.49992
ENSG00000074582	BCS1L	0.528651	0	0.0457072	2.2504
ENSG00000074603	DPP8	0.112376	2.42982	0.117829	0.492314
ENSG00000074621	SLC24A1	0.681649	1.6098	0.657075	1.21702
ENSG00000074657	ZNF532	1.87448	1.90897	2.41317	3.05931
ENSG00000074660	SCARF1	0.802846	2.44721	3.56001	0.958296
ENSG00000074695	LMAN1	0.0489004	0.324905	3.63028	0.891855
ENSG00000074696	PTPLAD1	1.51002	0.176265	0.162308	2.14326
ENSG00000074706	IPCEF1	0.144773	0.674505	2.64023	1.72673
ENSG00000074755	ZZEF1	0	0.0583831	0.0808243	3.85388
ENSG00000074800	ENO1	0.246717	0	0	2.2451
ENSG00000074842	C19orf10	0.857503	0.684258	2.07374	0.736161
ENSG00000074855	ANO8	0.163657	0.00647188	0.714311	3.28921
ENSG00000074935	TUBE1	0.71199	0.76323	1.71369	1.167
ENSG00000074966	TXK	0.541851	0.942487	0.930241	1.96458
ENSG00000075089	ACTR6	0.553669	0.109816	0.405482	3.1018
ENSG00000075131	TIPIN	1.73811	0.292665	0.359101	3.22207
ENSG00000075142	SRI	0.821729	1.00852	2.85338	0.374901
ENSG00000075151	EIF4G3	0.599048	0.592719	2.29384	0.125971
ENSG00000075188	NUP37	0.34948	0.957999	0.0651103	0.020556
ENSG00000075218	GTSE1	1.09365	1.47689	0.775942	3.55204
ENSG00000075234	TTC38	0.701279	0.21985	0.253577	4.59228
ENSG00000075239	ACAT1	1.41376	1.35371	1.57985	1.5985
ENSG00000075240	GRAMD4	0.865769	0.656992	3.24859	1.54888
ENSG00000075275	CELSR1	0.955967	1.66998	0.740599	1.97197
ENSG00000075292	ZNF638	1.44496	0.697044	1.04777	3.64131
ENSG00000075303	SLC25A40	0	0.744892	1.11008	0
ENSG00000075336	TIMM21	0.759386	1.39852	0.883521	3.31578
ENSG00000075340	ADD2	0	0.646923	0.170562	0.0490252
ENSG00000075391	RASAL2	0	0.338494	0.252476	1.87692
ENSG00000075399	VPS9D1	0.596907	0.469862	0.811334	1.9185
ENSG00000075407	ZNF37A	0.160967	0.255209	2.41505	1.1851
ENSG00000075413	MARK3	0	0.0537659	0.0755376	4.14538
ENSG00000075415	SLC25A3	0.561905	0.904425	0.130439	0.114583
ENSG00000075420	FNDC3B	1.36679	1.47079	1.12001	1.94192
ENSG00000075426	FOSL2	0.483614	0.910985	1.23147	2.98465
ENSG00000075539	FRYL	0.325549	1.50936	1.57987	0
ENSG00000075568	TMEM131	2.59679	1.08402	0.880992	0.217236
ENSG00000075618	FSCN1	0	0.320752	0.0392703	1.46244
ENSG00000075624	ACTB	0.00772532	0	1.08081	0
ENSG00000075643	MOCOS	1.59472	0.929347	1.45571	0.83673
ENSG00000075651	PLD1	1.92834	2.1619	4.01728	1.38286
ENSG00000075702	WDR62	1.55625	1.4112	0.711523	0.804297
ENSG00000075711	DLG1	0.107977	0.111965	0.885181	2.06215
ENSG00000075785	RAB7A	0.741157	2.41489	0.766204	0.90027
ENSG00000075790	BCAP29	0.468064	1.58944	0.804103	0
ENSG00000075826	SEC31B	0.553164	1.07179	0.489918	2.05058
ENSG00000075856	SART3	0.629407	2.7572	0.950771	2.39746
ENSG00000075884	ARHGAP15	1.34636	1.06728	0.859419	2.64687
ENSG00000075886	TUBA3D	0.291694	0.395382	0.967944	2.10386
ENSG00000075914	EXOSC7	0.414238	0.177635	0.111867	1.55109
ENSG00000075945	KIFAP3	0.860881	1.74975	1.41817	2.67593
ENSG00000075975	MKRN2	1.02194	0.139988	2.8687	0.332518
ENSG00000076003	MCM6	2.45659	0.674603	0.612366	0.965049
ENSG00000076043	REXO2	0.81693	2.70795	0.123579	0.0413998
ENSG00000076053	RBM7	0.806881	0.105336	0.221091	3.5594
ENSG00000076067	RBMS2	0.875822	1.74563	0.787114	4.31546
ENSG00000076108	BAZ2A	1.21064	0.61052	0.306684	3.89081
ENSG00000076201	PTPN23	0.01174	0.634449	0.196722	2.37863
ENSG00000076242	MLH1	0.957777	1.18642	0.808938	2.36454
ENSG00000076248	UNG	0.420881	0.536962	2.83004	0.288831
ENSG00000076258	FMO4	1.0277	1.03653	0.315955	0.19599
ENSG00000076321	KLHL20	0.886002	0.559279	0.176772	0.0394579
ENSG00000076351	SLC46A1	1.4339	2.66803	1.38199	3.07489
ENSG00000076356	PLXNA2	0.825541	2.19346	0.684795	0.542631
ENSG00000076382	SPAG5	0.330131	2.39851	0.430934	2.28267
ENSG00000076513	ANKRD13A	0.222023	1.37114	0.845804	2.12935
ENSG00000076554	TPD52	2.31985	0.0712217	0.36425	0.036517
ENSG00000076555	ACACB	1.88441	1.29005	1.10754	2.82597
ENSG00000076604	TRAF4	0.619274	0.645399	3.77539	0.205922
ENSG00000076641	PAG1	1.54105	1.65382	0.928081	0.783962
ENSG00000076650	GPATCH1	0.414634	0.455572	0.136876	2.67505
ENSG00000076662	ICAM3	1.52275	0.643257	2.02838	0.54999
ENSG00000076685	NT5C2	0.689765	1.09166	0.592327	3.35914
ENSG00000076706	MCAM	0.606882	0.505787	0.820238	0.105833
ENSG00000076826	CAMSAP3	1.7951	1.0867	0.896293	3.26505
ENSG00000076864	RAP1GAP	0	0.0508777	2.3269	1.26586
ENSG00000076924	XAB2	0.00355877	0.00136221	0.187739	0.247984
ENSG00000076928	ARHGEF1	0.578528	1.50695	2.10989	0.380584
ENSG00000076944	STXBP2	0.1852	0.064341	0.592943	1.63287
ENSG00000076984	MAP2K7	0	0.789555	0	0.839366
ENSG00000077097	TOP2B	2.18588	2.04023	1.5453	3.04335
ENSG00000077147	TM9SF3	0.000906663	0.0738121	1.97234	2.09228
ENSG00000077150	NFKB2	0.189083	0.170383	2.67724	0.872392
ENSG00000077152	UBE2T	2.27316	0.956347	0	0.110594
ENSG00000077157	PPP1R12B	1.65548	1.01337	0.94806	0.823556
ENSG00000077232	DNAJC10	0.48198	0.326124	0.190517	3.23584
ENSG00000077235	GTF3C1	0.156529	1.34457	0.215371	1.83462
ENSG00000077238	IL4R	3.16381	1.49073	2.14791	0.928499
ENSG00000077254	USP33	0.916066	1.42927	0.330001	0.226267
ENSG00000077312	SNRPA	0.281333	2.69257	0.409027	0.338931
ENSG00000077327	SPAG6	0.751665	2.52773	1.58301	0.985094
ENSG00000077348	EXOSC5	0.713927	1.21849	0.89025	2.78372
ENSG00000077380	DYNC1I2	0.0980747	1.3119	0.311108	2.89803
ENSG00000077420	APBB1IP	0	0.449486	0.054333	1.81036
ENSG00000077454	LRCH4	0	0.23736	1.23171	0
ENSG00000077458	FAM76B	0.472282	1.41095	0.587867	2.00136
ENSG00000077463	SIRT6	0.711633	0.137389	0.145339	0.567501
ENSG00000077514	POLD3	0.30346	0.00552867	0.0463801	2.52288
ENSG00000077549	CAPZB	0.666974	0.505256	1.59346	2.31826
ENSG00000077585	GPR137B	0.0644088	0.10212	0.197173	2.32444
ENSG00000077616	NAALAD2	1.2184	3.19283	0.896992	1.92203
ENSG00000077684	JADE1	0.978997	1.76914	0.733541	3.23956
ENSG00000077782	FGFR1	2.17931	1.74365	2.12498	3.26232
ENSG00000077809	GTF2I	0.0614837	0.0815992	1.3605	1.25543
ENSG00000077935	SMC1B	0	0.278594	0.105114	4.38851
ENSG00000078043	PIAS2	2.24034	1.8651	1.43624	2.92105
ENSG00000078070	MCCC1	0.931917	0.985205	0.394877	3.17863
ENSG00000078081	LAMP3	2.48175	1.22209	0.325116	0.378527
ENSG00000078124	ACER3	1.39592	0.0741666	0.0457998	1.10502
ENSG00000078140	UBE2K	0.293185	0.769002	0.117645	0.0723792
ENSG00000078142	PIK3C3	0.372344	1.85194	0.553065	2.27003
ENSG00000078177	N4BP2	1.20834	1.18468	1.68755	1.09568
ENSG00000078237	C12orf5	2.09551	0.605079	0.606189	2.28902
ENSG00000078246	TULP3	0	0.194172	2.34486	0.418256
ENSG00000078269	SYNJ2	1.66752	0.945334	4.53288	1.32934
ENSG00000078304	PPP2R5C	0.720529	0.710714	1.61441	2.55537
ENSG00000078369	GNB1	0	0.593442	0.00543174	0
ENSG00000078401	EDN1	0.572665	0.220666	1.64448	0
ENSG00000078403	MLLT10	0	0.307492	0.412186	0
ENSG00000078487	ZCWPW1	0.196577	3.37719	0.195445	0.0782152
ENSG00000078618	NRD1	0.0491585	0.142358	2.09728	0.106936
ENSG00000078668	VDAC3	1.24944	0.411001	0.2187	3.86713
ENSG00000078674	PCM1	0.511257	0.554429	2.01148	1.74787
ENSG00000078687	TNRC6C	0.72948	2.31421	0.755228	0.727158
ENSG00000078699	CBFA2T2	1.42866	0.738349	0.511279	3.78458
ENSG00000078747	ITCH	0.68888	0.185376	3.35663	0.0686244
ENSG00000078804	TP53INP2	0.0803009	1.05424	0.495328	1.31436
ENSG00000078808	SDF4	0	1.52659	0.374529	0
ENSG00000078814	MYH7B	0.566472	0.687856	0.250478	3.25389
ENSG00000078900	TP73	0.526966	0.978291	0.825669	0.905075
ENSG00000078902	TOLLIP	0.276437	1.15669	0.45229	2.15956
ENSG00000078967	UBE2D4	0	0.535844	0.0469534	2.27521
ENSG00000079134	THOC1	0.973181	0.363333	0.532859	4.16797
ENSG00000079150	FKBP7	0.245045	0.170427	2.66225	1.55749
ENSG00000079215	SLC1A3	0.576661	3.16902	1.12888	1.36412
ENSG00000079246	XRCC5	0.0265162	0	0.201653	1.30487
ENSG00000079257	LXN	0.00241147	0.970604	0.115684	2.31843
ENSG00000079263	SP140	0.186376	0	0.195971	0.182245
ENSG00000079277	MKNK1	1.23463	1.56036	2.21766	0.93939
ENSG00000079308	TNS1	0.320158	0.650812	2.25882	0.932795
ENSG00000079313	REXO1	0.443746	0.806285	0.311427	2.2316
ENSG00000079332	SAR1A	0.174864	0.974293	0.471474	2.33375
ENSG00000079335	CDC14A	1.29295	3.06702	1.10456	1.55119
ENSG00000079337	RAPGEF3	1.06873	1.61673	3.2124	0.701164
ENSG00000079385	CEACAM1	1.14188	1.23198	1.55652	1.1927
ENSG00000079387	SENP1	0	0.228582	0.883929	2.76948
ENSG00000079432	CIC	0	0.254914	0.272195	2.72488
ENSG00000079435	LIPE	0.268125	1.52459	0.322826	2.50692
ENSG00000079459	FDFT1	0.951543	0.653532	1.44645	3.02374
ENSG00000079462	PAFAH1B3	1.07984	1.5633	1.09956	1.64114
ENSG00000079616	KIF22	1.03168	2.51214	1.30074	1.71333
ENSG00000079691	LRRC16A	0.352741	1.04605	2.89961	0.948073
ENSG00000079739	PGM1	1.52885	0.0225548	0.0531737	0.284964
ENSG00000079785	DDX1	0.0401665	0.226712	0.287875	4.71419
ENSG00000079805	DNM2	0.0128152	0	0.456695	1.11431
ENSG00000079819	EPB41L2	0	0.0791085	4.71971	0
ENSG00000079931	MOXD1	1.26532	0.472779	0.505004	1.39916
ENSG00000079950	STX7	0.567115	0.633644	2.58418	2.76443
ENSG00000079974	RABL2B	1.67993	1.33033	1.01988	3.03298
ENSG00000079999	KEAP1	0.902174	1.86789	0.899905	1.96221
ENSG00000080189	SLC35C2	1.14707	1.29299	2.25003	0.836616
ENSG00000080200	CRYBG3	1.90613	0.0932304	0.507309	0
ENSG00000080298	RFX3	1.60074	2.57074	1.61045	2.39433
ENSG00000080345	RIF1	0	0.424751	0.262391	2.67373
ENSG00000080371	RAB21	0.0296227	0	2.40276	1.56361
ENSG00000080493	SLC4A4	1.29352	2.11725	3.68439	0.768783
ENSG00000080503	SMARCA2	0.898988	1.17993	2.99176	1.66174
ENSG00000080546	SESN1	0.180533	0.509614	1.14015	2.40237
ENSG00000080603	SRCAP	0.0740459	0.70179	0.369697	4.18041
ENSG00000080608	KIAA0020	0.191298	0.179456	0.0189528	4.8741
ENSG00000080644	CHRNA3	0.216998	1.2519	0.30028	2.55088
ENSG00000080802	CNOT4	0	0.260952	1.79906	0.471343
ENSG00000080815	PSEN1	0	0.107662	1.74	3.63585
ENSG00000080819	CPOX	1.5904	2.16695	0.115871	0
ENSG00000080822	CLDND1	0.570509	1.29318	0.78599	3.24273
ENSG00000080823	MOK	0.0450341	2.19088	0.135759	0.643865
ENSG00000080824	HSP90AA1	0.828321	1.05801	0.538407	3.95258
ENSG00000080839	RBL1	0.250129	1.78857	0.288648	2.05152
ENSG00000080845	DLGAP4	0.682208	1.09624	0.580787	1.35397
ENSG00000080854	IGSF9B	0.664601	1.1049	2.12432	1.12548
ENSG00000080986	NDC80	0.896096	1.18965	1.53937	2.34697
ENSG00000081014	AP4E1	0.37874	0	0.051535	0
ENSG00000081019	RSBN1	1.90375	0.314614	0.0979909	0.75124
ENSG00000081026	MAGI3	0	0.203739	0	2.81804
ENSG00000081052	COL4A4	1.10686	3.45829	0.658271	0.0194259
ENSG00000081059	TCF7	1.55761	2.21905	1.4302	2.50244
ENSG00000081087	OSTM1	0.0312592	0.0503644	0.0598702	0.11556
ENSG00000081148	IMPG2	0.187672	0.897946	1.06795	0.225422
ENSG00000081154	PCNP	0	0.0215708	1.10791	3.22622
ENSG00000081177	EXD2	0.236632	0.196325	0.318839	2.31245
ENSG00000081181	ARG2	0.723258	1.70091	0.57802	0.428903
ENSG00000081189	MEF2C	0	0.098938	0.719707	1.12028
ENSG00000081237	PTPRC	2.57479	0.825456	1.5874	0.709642
ENSG00000081307	UBA5	0.891897	0.678223	1.73427	3.64979
ENSG00000081320	STK17B	3.24681	1.21085	1.76748	1.61115
ENSG00000081377	CDC14B	0.924932	2.60637	0.730258	3.28858
ENSG00000081386	ZNF510	0.0422004	0.00787334	0.520923	2.46252
ENSG00000081665	ZNF506	1.10547	1.80584	1.05847	2.44249
ENSG00000081692	JMJD4	0.378183	0.399141	0.789518	1.0845
ENSG00000081721	DUSP12	0.134729	0.341219	0.425393	2.53668
ENSG00000081760	AACS	0.437538	2.04765	0.666655	3.51604
ENSG00000081791	KIAA0141	0	0.0276699	0.399591	4.13648
ENSG00000081803	CADPS2	0.478272	2.53894	1.24109	0.782123
ENSG00000081870	HSPB11	0.540637	0.148144	0.5628	2.89047
ENSG00000081913	PHLPP1	1.44576	3.35074	1.76132	2.2499
ENSG00000081923	ATP8B1	2.60292	0.608307	0.657371	3.18535
ENSG00000081985	IL12RB2	0	0.0451711	3.11256	0
ENSG00000082014	SMARCD3	0.88916	1.42845	0.693929	0.635276
ENSG00000082068	WDR70	0.300331	0.292337	1.14502	2.04145
ENSG00000082074	FYB	0.360011	2.07564	0.227993	1.77865
ENSG00000082146	STRADB	2.37104	1.23515	0.999872	2.89893
ENSG00000082153	BZW1	2.15674	0.470147	0.48168	3.15127
ENSG00000082196	C1QTNF3	0.153105	1.62818	0.38016	2.70771
ENSG00000082212	ME2	2.19009	0.939902	1.1576	1.55013
ENSG00000082213	C5orf22	0.0123949	0.0431809	2.34509	0
ENSG00000082258	CCNT2	0.119824	0.998081	0.179815	2.68022
ENSG00000082269	FAM135A	0	0.0402678	0.593596	1.02802
ENSG00000082293	COL19A1	0.254758	2.2153	0.631594	0.394378
ENSG00000082397	EPB41L3	0	0.169637	1.62959	1.96046
ENSG00000082512	TRAF5	0.53829	2.45651	1.84279	0.371426
ENSG00000082515	MRPL22	1.36777	0.867846	0.678006	0.644234
ENSG00000082516	GEMIN5	0.881446	1.557	1.25666	2.92587
ENSG00000082641	NFE2L1	0.451522	1.31488	0.069906	0.298336
ENSG00000082701	GSK3B	1.58602	0.57252	0.762671	3.08602
ENSG00000082781	ITGB5	2.42286	1.69261	1.60367	2.97136
ENSG00000082805	ERC1	0.0921104	0.102346	2.77728	0.537965
ENSG00000082898	XPO1	0.174108	0.541574	0.674336	2.77008
ENSG00000082996	RNF13	1.77662	0.537082	0.549297	2.12923
ENSG00000083093	PALB2	0.128154	0.977166	1.50011	0.076486
ENSG00000083097	DOPEY1	1.66612	1.87081	1.34431	1.22259
ENSG00000083099	LYRM2	1.0173	0.781576	0.420171	3.85052
ENSG00000083123	BCKDHB	0.590881	1.27834	0.502455	0.52605
ENSG00000083168	KAT6A	0.517873	0.122633	0.133715	4.68396
ENSG00000083223	ZCCHC6	0.00428472	0.898133	1.48335	0
ENSG00000083290	ULK2	0.349454	0.536566	1.81517	2.02355
ENSG00000083312	TNPO1	0.664142	1.05019	0.559989	1.46865
ENSG00000083444	PLOD1	0.219603	1.21873	0.00253407	0.104673
ENSG00000083454	P2RX5	2.06672	2.01169	1.36269	1.18286
ENSG00000083457	ITGAE	0.995395	1.20331	1.08581	0.941956
ENSG00000083520	DIS3	1.68376	0.809603	1.15563	3.87793
ENSG00000083535	PIBF1	1.82149	0.836892	0.952503	3.44609
ENSG00000083544	TDRD3	0.673864	0.85755	0.318704	3.72853
ENSG00000083635	NUFIP1	0	0.0758005	0.284971	3.83976
ENSG00000083642	PDS5B	0	0.01209	0.0823553	2.7484
ENSG00000083720	OXCT1	0.0694572	0.00320408	0.251999	0
ENSG00000083799	CYLD	0.111291	0.60335	0.885165	2.56096
ENSG00000083807	SLC27A5	0.116079	0.98103	0.484716	2.05207
ENSG00000083812	ZNF324	0	0.18749	0.35928	1.79277
ENSG00000083814	ZNF671	0.378812	0.729206	0.448593	1.34027
ENSG00000083817	ZNF416	0	0.573291	0.136854	2.94104
ENSG00000083828	ZNF586	1.99426	0.555452	0.793678	3.84401
ENSG00000083838	ZNF446	0.971702	0.309346	0.531512	2.60604
ENSG00000083844	ZNF264	0.529051	0.136907	0.581119	3.07445
ENSG00000083845	RPS5	0.168991	1.68228	1.97463	0.151458
ENSG00000083857	FAT1	0.977025	1.5557	1.83977	1.98099
ENSG00000083896	YTHDC1	0.00907225	0	1.21002	3.29579
ENSG00000083937	CHMP2B	0.12614	0.262364	2.02333	1.55368
ENSG00000084070	SMAP2	0.245695	1.5726	2.57891	0.582863
ENSG00000084072	PPIE	0.00914201	0	0.285221	1.90957
ENSG00000084073	ZMPSTE24	1.72385	0.688276	0.692394	1.59782
ENSG00000084090	STARD7	0.165227	2.1971	0	0.616656
ENSG00000084092	NOA1	0	0.0435791	0.135711	2.09034
ENSG00000084093	REST	0	0.0839983	0.0435863	3.58681
ENSG00000084112	SSH1	0	0.239206	0.416749	2.88355
ENSG00000084207	GSTP1	1.7533	0.503959	0.480858	2.14684
ENSG00000084234	APLP2	0.00887579	0.274609	4.37179	0.434052
ENSG00000084444	KIAA1467	1.65886	1.23358	0.304792	0.478117
ENSG00000084463	WBP11	0.452325	2.87317	2.16876	0.329769
ENSG00000084623	EIF3I	0.452096	2.03922	0.154002	0.218358
ENSG00000084636	COL16A1	0.0100176	1.31669	0.248817	0
ENSG00000084652	TXLNA	0.496339	1.87396	0.0147102	0.243051
ENSG00000084676	NCOA1	1.564	0.99816	0.265914	0.385574
ENSG00000084693	AGBL5	2.19604	0.300971	0.171253	0.668423
ENSG00000084710	EFR3B	0	1.07109	0.229202	1.85342
ENSG00000084731	KIF3C	1.91978	0.928352	1.06542	3.93788
ENSG00000084733	RAB10	0.0727702	1.2638	0.973837	0.170418
ENSG00000084754	HADHA	0	1.64636	0.345745	0
ENSG00000084764	MAPRE3	0.327657	0.745468	2.97834	0.798468
ENSG00000084774	CAD	0.323587	1.00193	1.25991	0.526168
ENSG00000085063	CD59	0.362025	0.0848813	0	1.14493
ENSG00000085117	CD82	0.384427	2.55221	0.273044	1.15528
ENSG00000085231	TAF9	0.955473	1.48668	1.34504	3.7233
ENSG00000085274	MYNN	0	0.0128922	1.47367	2.98864
ENSG00000085365	SCAMP1	0.0981085	0.630397	0.153249	0.343404
ENSG00000085377	PREP	2.49086	0.88762	0.0327449	0
ENSG00000085382	HACE1	0.738907	0.80597	0.484186	1.98974
ENSG00000085415	SEH1L	0.178301	0.0415203	0.159258	4.80889
ENSG00000085433	WDR47	1.12551	1.10205	0.935669	1.71622
ENSG00000085449	WDFY1	1.63965	1.01124	0.906634	3.24507
ENSG00000085465	OVGP1	0	0.277823	1.07749	4.05489
ENSG00000085491	SLC25A24	0.0667171	1.06295	3.14204	0.097264
ENSG00000085511	MAP3K4	0	0.298906	0.491562	0
ENSG00000085514	PILRA	0.587146	1.67173	1.04259	0.12449
ENSG00000085563	ABCB1	2.78715	0.524278	0.417623	1.32192
ENSG00000085644	ZNF213	0.169259	0.0982633	0.310707	2.49844
ENSG00000085662	AKR1B1	0.253248	2.54932	0.127807	1.29105
ENSG00000085719	CPNE3	0.0144362	0.373934	1.64233	2.71324
ENSG00000085721	RRN3	0.290957	0.382762	0.82641	1.35661
ENSG00000085733	CTTN	2.18977	2.66794	3.0122	1.69919
ENSG00000085741	WNT11	3.13295	0.0852853	0.191272	0.469367
ENSG00000085760	MTIF2	0.341229	0.809037	1.10384	4.19689
ENSG00000085788	DDHD2	0.649366	2.48313	0.492776	3.07793
ENSG00000085831	TTC39A	1.59031	1.63213	2.01566	1.96569
ENSG00000085832	EPS15	0.428853	0.734301	1.5505	3.05798
ENSG00000085840	ORC1	1.23493	2.32715	1.27923	3.19552
ENSG00000085871	MGST2	0.943642	2.95906	2.38613	0.969884
ENSG00000085872	CHERP	0.0829088	0.10063	0.292432	1.63122
ENSG00000085998	POMGNT1	0	0.0286574	0.779719	0
ENSG00000085999	RAD54L	0.991009	1.44481	0.81262	2.54934
ENSG00000086015	MAST2	0.566516	2.80028	0.794219	2.90234
ENSG00000086061	DNAJA1	0.0466403	0.0596306	0.0581397	4.08258
ENSG00000086062	B4GALT1	0.0992357	0.185847	3.06075	1.26921
ENSG00000086065	CHMP5	0.340182	1.26524	0.302541	0.80965
ENSG00000086102	NFX1	0.186552	0.987574	1.52582	0.516638
ENSG00000086189	DIMT1	0.79494	1.17699	0.495923	3.81408
ENSG00000086200	IPO11	0.660961	1.0237	0.605012	3.15839
ENSG00000086232	EIF2AK1	1.40073	1.59563	1.30953	2.24974
ENSG00000086289	EPDR1	0.0730865	0.349801	2.38523	2.89628
ENSG00000086300	SNX10	0.226882	0.414728	0.120746	0.00716608
ENSG00000086475	SEPHS1	1.14895	1.30663	2.25781	1.58783
ENSG00000086504	MRPL28	1.96428	0.130258	0.405899	1.38154
ENSG00000086544	ITPKC	0.715447	0.374347	0.107012	0
ENSG00000086570	FAT2	0	0.306544	3.47762	0
ENSG00000086589	RBM22	1.14519	1.29704	0.936041	2.08403
ENSG00000086598	TMED2	0.408148	1.48352	1.92367	0.59348
ENSG00000086619	ERO1LB	1.85277	1.88992	2.62877	2.58854
ENSG00000086666	ZFAND6	0.827206	1.5429	0.521464	2.70601
ENSG00000086730	LAT2	1.02807	0.557578	3.64699	0.983071
ENSG00000086827	ZW10	0.929742	0.319727	0.327578	1.10791
ENSG00000086848	ALG9	0.52184	0.703438	2.72581	0.251095
ENSG00000086967	MYBPC2	0.104033	1.11976	0.276719	2.49375
ENSG00000087008	ACOX3	0.935536	1.72244	0.737022	3.01072
ENSG00000087053	MTMR2	0.440872	2.59136	0.490582	1.99848
ENSG00000087074	PPP1R15A	0	0.0239239	2.77664	0.76477
ENSG00000087076	HSD17B14	0	0.772472	1.89956	0.256928
ENSG00000087077	TRIP6	0.415622	0.0356362	0.39271	1.34009
ENSG00000087085	ACHE	0.791098	2.74966	0.956271	2.22083
ENSG00000087086	FTL	1.9131	2.28397	3.19504	1.45579
ENSG00000087087	SRRT	0	2.09227	0.00629899	0.211866
ENSG00000087088	BAX	0.365197	0.147946	0.556652	0.778421
ENSG00000087095	NLK	1.6213	0.48097	0.25886	0
ENSG00000087111	PIGS	0.672733	0.574402	2.08255	1.07512
ENSG00000087152	ATXN7L3	0.863228	0.491452	1.307	4.11395
ENSG00000087157	PGS1	1.2009	1.11114	2.31107	2.01963
ENSG00000087191	PSMC5	1.44985	1.04855	0.673318	2.51404
ENSG00000087206	UIMC1	0.80509	0.91518	2.2833	1.49334
ENSG00000087237	CETP	0.314022	3.64275	1.29097	0.439337
ENSG00000087263	OGFOD1	0.761377	1.19455	0.40699	3.90109
ENSG00000087266	SH3BP2	2.23214	0.593455	0.620462	2.21546
ENSG00000087269	NOP14	0.578046	0.741091	1.53927	2.37528
ENSG00000087274	ADD1	1.41393	1.49145	1.41208	1.13295
ENSG00000087299	L2HGDH	0	0.504053	0.650029	1.86718
ENSG00000087301	TXNDC16	0.0438297	0.0148838	1.923	1.276
ENSG00000087302	C14orf166	0.537478	1.20317	0.477963	3.94388
ENSG00000087303	NID2	0.756764	0.0304285	0.0093308	1.91239
ENSG00000087338	GMCL1	0	0.230266	0	1.27731
ENSG00000087365	SF3B2	0.256436	1.74331	2.19024	0.0410405
ENSG00000087448	KLHL42	0.224875	2.16483	0.401985	1.88068
ENSG00000087460	GNAS	0.169548	0.774436	0.966337	3.80167
ENSG00000087470	DNM1L	0.841038	1.50013	0.781754	2.80535
ENSG00000087502	ERGIC2	0.0240404	0.383293	0.394029	4.35044
ENSG00000087586	AURKA	0.405379	3.20882	0.537533	1.65884
ENSG00000087884	AAMDC	0.0737458	0.380193	1.36017	0.405957
ENSG00000087903	RFX2	0.143487	0	2.01177	0
ENSG00000087995	METTL2A	0.596919	2.33324	0.344299	0.00576148
ENSG00000088035	ALG6	0.238158	0.926466	0.171468	1.51712
ENSG00000088038	CNOT3	0.302081	0.721145	0.502625	1.33766
ENSG00000088179	PTPN4	0.924584	1.47793	0.461971	0.215373
ENSG00000088205	DDX18	0.149233	0.868402	0.629225	3.76002
ENSG00000088247	KHSRP	0.281349	1.37527	0.294427	2.37365
ENSG00000088256	GNA11	0.120676	0.636307	0.21757	1.95735
ENSG00000088298	EDEM2	0.202714	1.44916	0.179652	0.0393484
ENSG00000088305	DNMT3B	0.729865	0.603467	2.26902	2.30918
ENSG00000088325	TPX2	0.793369	2.08276	0.747618	2.1961
ENSG00000088356	PDRG1	0.0552682	0.397911	0.0966599	0
ENSG00000088387	DOCK9	1.57746	4.05812	0.180429	0
ENSG00000088448	ANKRD10	0.239466	1.23114	0.506656	3.53386
ENSG00000088451	TGDS	0	0.098457	0.000909035	4.22464
ENSG00000088538	DOCK3	1.45711	0.0246735	0	0.789307
ENSG00000088543	C3orf18	0.696593	0.496087	1.76424	0.90602
ENSG00000088682	COQ9	0.706107	0.679091	2.84841	0.294193
ENSG00000088727	KIF9	0.169526	0	0	2.13584
ENSG00000088766	CRLS1	0.900903	0.13142	0.380895	3.88071
ENSG00000088808	PPP1R13B	0.0808215	0.017312	0.0942135	1.18334
ENSG00000088812	ATRN	0.929663	0.232781	0.510513	2.35083
ENSG00000088826	SMOX	0.841844	0.612188	0.98561	2.96798
ENSG00000088832	FKBP1A	0.749219	0.533286	0.240555	2.18106
ENSG00000088833	NSFL1C	0.0265648	0.0305363	0.00472486	3.87076
ENSG00000088836	SLC4A11	1.36586	1.06085	0.764329	3.04499
ENSG00000088854	C20orf194	0	0.117035	1.84086	2.06326
ENSG00000088876	ZNF343	0.0101853	0.134757	0.195233	3.58817
ENSG00000088882	CPXM1	0.167531	0.494396	2.49997	0.468875
ENSG00000088888	MAVS	0	0.362969	0.176937	3.58077
ENSG00000088899	LZTS3	0	0.226439	2.15894	2.16281
ENSG00000088930	XRN2	0.101303	0	1.33833	0.0189529
ENSG00000088986	DYNLL1	0.935745	1.81515	0.82625	0.663175
ENSG00000088992	TESC	0.894988	3.34431	1.65808	1.18054
ENSG00000089006	SNX5	1.21815	0.832149	0.524468	3.42257
ENSG00000089009	RPL6	0.231414	0.420383	1.57035	3.03536
ENSG00000089022	MAPKAPK5	0.0177244	0.567518	0.160955	3.55137
ENSG00000089041	P2RX7	0.926234	1.3133	0.663422	0.657767
ENSG00000089048	ESF1	0.0464253	0	1.76052	3.39328
ENSG00000089050	RBBP9	0.58903	0.617254	1.61073	1.3668
ENSG00000089053	ANAPC5	0.0562045	0.0251974	0.43666	2.45088
ENSG00000089057	SLC23A2	0.0679084	0.0835251	3.15378	0.189223
ENSG00000089060	SLC8B1	1.14256	0.000269711	0.586253	0
ENSG00000089063	TMEM230	0.0477635	0.0873134	1.5113	0.401488
ENSG00000089091	DZANK1	0.0783922	0.693405	2.49503	0.639113
ENSG00000089094	KDM2B	2.25874	0.11772	0	0.219798
ENSG00000089123	TASP1	1.57372	1.92244	1.23424	2.341
ENSG00000089127	OAS1	1.57358	1.18272	3.24273	0.709226
ENSG00000089154	GCN1L1	0.198453	1.76834	0.414113	2.36485
ENSG00000089157	RPLP0	0.38175	1.57049	0.825716	0.387032
ENSG00000089159	PXN	0.464253	1.30129	3.9815	0.649704
ENSG00000089163	SIRT4	0.478132	0.344034	0.254167	0.318408
ENSG00000089177	KIF16B	0.985122	1.25726	1.61933	0.902629
ENSG00000089195	TRMT6	1.71978	0.442459	0.447432	3.33933
ENSG00000089220	PEBP1	2.10963	1.46481	0.897146	0.78537
ENSG00000089234	BRAP	0.105488	0.118292	0.464921	1.01876
ENSG00000089248	ERP29	0.654478	0.542279	2.03461	2.8943
ENSG00000089280	FUS	0.488943	0.305147	0.859509	2.37346
ENSG00000089327	FXYD5	1.43055	2.08108	1.44909	1.08845
ENSG00000089335	ZNF302	0.564837	2.34435	0.608124	3.83566
ENSG00000089351	GRAMD1A	0.0352085	0	0.0345077	3.44766
ENSG00000089486	CDIP1	0.111674	0.179597	0.689867	4.14117
ENSG00000089558	KCNH4	1.51248	0.89736	1.14889	3.01538
ENSG00000089597	GANAB	0.337516	1.61214	0.434628	3.39717
ENSG00000089639	GMIP	0.985721	0.83804	0.536074	3.819
ENSG00000089685	BIRC5	0.23138	2.89413	0.322305	1.67768
ENSG00000089692	LAG3	0	0.162288	4.53076	0
ENSG00000089693	MLF2	0.933122	1.68326	0.923516	0.854184
ENSG00000089723	OTUB2	2.14194	1.36583	1.3074	2.46256
ENSG00000089737	DDX24	0.064403	0.177846	1.63994	0.0676552
ENSG00000089775	ZBTB25	0.439542	0.375928	2.48066	0.383097
ENSG00000089818	NECAP1	0.826029	0.765727	1.8039	1.56033
ENSG00000089847	ANKRD24	2.208	0.00883467	0.30782	0
ENSG00000089876	DHX32	1.18423	0.977299	1.73821	2.39735
ENSG00000089902	RCOR1	0.953592	0.496693	0.363416	4.75738
ENSG00000089916	GPATCH2L	1.59524	1.20709	1.29178	1.19733
ENSG00000090006	LTBP4	0.174911	0	0.181268	1.81093
ENSG00000090013	BLVRB	0.868305	1.69429	0.842038	1.74168
ENSG00000090020	SLC9A1	0.434512	0.752038	0.225857	3.63019
ENSG00000090054	SPTLC1	0.582127	0.511698	0.392281	2.60615
ENSG00000090060	PAPOLA	2.59969	1.02588	1.14498	1.69706
ENSG00000090061	CCNK	0.676153	2.30843	0.21691	0.90499
ENSG00000090097	PCBP4	0.0520827	0.198586	0.336202	2.05528
ENSG00000090104	RGS1	1.88044	0.464736	0.401795	2.23829
ENSG00000090238	YPEL3	0.0639713	2.49294	0	0.635915
ENSG00000090263	MRPS33	1.36951	0.695195	0.340306	2.71173
ENSG00000090266	NDUFB2	0.0915336	0.622634	0.249077	1.37323
ENSG00000090273	NUDC	1.30592	0.869008	0.717669	2.90288
ENSG00000090316	MAEA	1.42962	0	0	0.221775
ENSG00000090339	ICAM1	0.682375	0.501057	0.114195	0.328217
ENSG00000090372	STRN4	0.466822	0.679941	0.540305	0.804062
ENSG00000090376	IRAK3	0.333655	3.36026	1.57302	0.412786
ENSG00000090432	MUL1	1.35382	0.18376	1.06921	0.128143
ENSG00000090447	TFAP4	1.63181	0.251494	1.23779	0.0824078
ENSG00000090470	PDCD7	0.0520973	0.693706	0.280862	4.42854
ENSG00000090487	SPG21	0.2486	2.52287	0.258535	1.90206
ENSG00000090520	DNAJB11	1.47781	1.49683	1.73422	1.23003
ENSG00000090530	LEPREL1	0.788612	2.18493	0.394402	0
ENSG00000090565	RAB11FIP3	0	0.157537	0.354341	1.86195
ENSG00000090581	GNPTG	0.607598	0.117248	0.0185016	0.016904
ENSG00000090612	ZNF268	0.376175	0.231952	0.908765	1.77702
ENSG00000090615	GOLGA3	0.334196	1.52098	0.303667	0
ENSG00000090621	PABPC4	0.65964	2.11631	0.172608	0
ENSG00000090661	CERS4	1.57903	0.967009	0.993013	1.62282
ENSG00000090674	MCOLN1	0.320982	0.994688	1.00564	0.29162
ENSG00000090686	USP48	0.613288	0.268055	0.79973	4.43373
ENSG00000090857	PDPR	1.20613	0.385539	0.586258	2.449
ENSG00000090861	AARS	0.878452	2.07594	1.43593	0.340555
ENSG00000090863	GLG1	0	0.126781	0.692089	2.54707
ENSG00000090905	TNRC6A	0.893806	0.216468	0.53331	2.8609
ENSG00000090920	FCGBP	2.17176	0.642616	0.772017	0.380188
ENSG00000090924	PLEKHG2	1.28173	1.62982	2.05849	3.30337
ENSG00000090932	DLL3	0	2.72166	0.236843	0.455401
ENSG00000090971	NAT14	0.110037	1.81402	0.401573	2.02571
ENSG00000090975	PITPNM2	1.25142	1.8205	1.11486	2.97752
ENSG00000090989	EXOC1	0.635837	1.05686	0.307752	4.28146
ENSG00000091009	RBM27	0	0.167179	0.230249	0.492174
ENSG00000091039	OSBPL8	0.655573	1.90078	0.546008	2.96405
ENSG00000091073	DTX2	0.109607	0	0	0.485778
ENSG00000091106	NLRC4	0.825666	1.09594	1.74575	2.18076
ENSG00000091127	PUS7	0.997925	0.941616	0.667871	4.03072
ENSG00000091129	NRCAM	1.24699	0.0801907	0.666974	0
ENSG00000091136	LAMB1	0.455835	1.10999	2.81975	0.50915
ENSG00000091140	DLD	0.0514171	0.242473	0.309462	4.57023
ENSG00000091157	WDR7	0	0.235209	0.714421	3.47662
ENSG00000091164	TXNL1	1.30963	1.29161	2.63123	1.93945
ENSG00000091262	ABCC6	0.339335	0.9069	0.606169	3.28205
ENSG00000091317	CMTM6	0.39355	1.15397	0.643509	1.74791
ENSG00000091409	ITGA6	0.300265	1.697	0.351344	1.73381
ENSG00000091436	MLTK	0.288989	2.9117	0.966842	0.413975
ENSG00000091483	FH	0.580823	0.660884	0.582297	1.97356
ENSG00000091490	SEL1L3	0	0.059423	0	0.329235
ENSG00000091527	CDV3	0.0337218	1.01077	0.158437	0
ENSG00000091536	MYO15A	0.925022	0.556214	3.04424	0.618615
ENSG00000091542	ALKBH5	0.545471	2.45992	2.51661	0.628545
ENSG00000091592	NLRP1	0.294478	0	0.204299	0
ENSG00000091622	PITPNM3	1.43663	0.718827	0.676416	4.50738
ENSG00000091640	SPAG7	0.507854	0.887058	1.07475	2.26488
ENSG00000091651	ORC6	0.654331	2.36958	0.313871	0.423443
ENSG00000091732	ZC3HC1	0.105188	1.26374	0.497434	0.0663597
ENSG00000091844	RGS17	0.0236337	0.0014571	1.40942	1.95648
ENSG00000091947	TMEM101	0	0.564138	0	1.90644
ENSG00000091972	CD200	2.94403	2.33033	0.211582	0
ENSG00000092009	CMA1	0.263283	0.689803	0.327005	0.391245
ENSG00000092010	PSME1	0.595137	0.121457	0.0432372	3.16605
ENSG00000092020	PPP2R3C	0	0.0250816	0.731056	3.55266
ENSG00000092036	HAUS4	0.0869357	0.0444673	0.0998572	3.8044
ENSG00000092051	JPH4	1.27968	1.41372	2.85844	2.76447
ENSG00000092094	OSGEP	0	0.168815	1.18943	0
ENSG00000092098	RNF31	0.175341	0.489391	0.860957	3.28571
ENSG00000092108	SCFD1	0.554706	0.254895	0.668157	4.475
ENSG00000092140	G2E3	0.240426	0.445292	0.0854296	3.01877
ENSG00000092148	HECTD1	0.915044	0.660185	0.343359	2.615
ENSG00000092199	HNRNPC	0.885438	2.36078	0.028506	0.0130521
ENSG00000092201	SUPT16H	0.688237	0	2.05324	0.037742
ENSG00000092203	TOX4	0	0.0613259	0.641382	1.44734
ENSG00000092208	GEMIN2	0	0.00971154	0	3.14681
ENSG00000092295	TGM1	0.000986859	0.506037	0.0158639	0
ENSG00000092330	TINF2	0.290554	0.837852	0.520988	3.70081
ENSG00000092421	SEMA6A	0.381762	1.92948	0.134442	0.461248
ENSG00000092439	TRPM7	1.04974	0.868882	1.85485	2.64036
ENSG00000092470	WDR76	1.31622	0.979459	0.764735	3.26188
ENSG00000092529	CAPN3	0.269095	1.94639	0.21479	1.005
ENSG00000092531	SNAP23	0	0.389572	0.343601	1.55065
ENSG00000092607	TBX15	1.63485	2.03409	2.6118	1.76969
ENSG00000092621	PHGDH	0.87237	0.951854	2.08037	1.47642
ENSG00000092758	COL9A3	0.355699	1.48375	0.587253	1.76616
ENSG00000092820	EZR	0.612256	2.3771	2.59766	0.270262
ENSG00000092841	MYL6	1.08183	0.658	2.13983	0.42126
ENSG00000092847	AGO1	1.92628	0.500765	2.13731	0.38717
ENSG00000092853	CLSPN	0.600098	0.632901	0.660893	1.55296
ENSG00000092871	RFFL	1.0048	1.39665	2.2736	1.7265
ENSG00000092929	UNC13D	0.6655	0.651829	0.669746	0.676335
ENSG00000092931	MFSD11	1.71156	0.167954	1.46808	0.0595091
ENSG00000092964	DPYSL2	0.347665	1.44852	3.41705	0.128635
ENSG00000092978	GPATCH2	0.658466	0.744513	1.55806	1.9628
ENSG00000093000	NUP50	1.26438	0.0607991	0.0528987	0.583815
ENSG00000093009	CDC45	2.22027	0	0	0.0488193
ENSG00000093010	COMT	0.611687	0	1.38391	0
ENSG00000093072	CECR1	1.34386	1.26114	2.35763	2.83605
ENSG00000093144	ECHDC1	0.424402	0.0544881	0.0751637	4.15484
ENSG00000093167	LRRFIP2	0.596499	1.80989	0.362564	4.27625
ENSG00000093183	SEC22C	0.907673	0.991077	1.86547	0.638554
ENSG00000093217	XYLB	2.6753	0.593936	0.974339	0.706823
ENSG00000094804	CDC6	0.619841	2.32249	0.854919	1.20467
ENSG00000094880	CDC23	0.184801	0.400188	0.375129	0.963068
ENSG00000094914	AAAS	0.939854	0.949651	0.830534	1.34286
ENSG00000094916	CBX5	0	0.0858774	0.615826	3.78158
ENSG00000094975	SUCO	1.20178	0.972298	2.05611	3.106
ENSG00000095002	MSH2	1.08451	0.835326	0.599032	3.50029
ENSG00000095015	MAP3K1	1.32759	1.77374	2.84169	0.864716
ENSG00000095059	DHPS	0.0240542	0.16849	1.02296	0.136957
ENSG00000095066	HOOK2	0.53618	1.56084	0.320859	0.931724
ENSG00000095139	ARCN1	0.626464	1.06378	1.26347	0.684733
ENSG00000095203	EPB41L4B	0.972205	2.46903	1.5702	1.3023
ENSG00000095209	TMEM38B	0.288357	1.01494	0.0986486	0.222532
ENSG00000095261	PSMD5	0.315876	0.0962911	0.261723	3.47481
ENSG00000095303	PTGS1	1.02464	2.48318	3.04339	0.708479
ENSG00000095319	NUP188	0.356476	1.888	0.238432	0
ENSG00000095321	CRAT	0.800929	0.536136	0.36014	3.76775
ENSG00000095370	SH2D3C	0.403963	1.4919	0.742035	3.61995
ENSG00000095380	NANS	1.12793	2.38776	2.59061	0.997322
ENSG00000095397	DFNB31	0.84577	1.13445	2.77108	2.00497
ENSG00000095485	CWF19L1	0.635974	0.0973825	0.346906	2.79918
ENSG00000095539	SEMA4G	1.09921	1.2157	1.31344	1.89628
ENSG00000095564	BTAF1	1.71287	0.95911	1.06938	2.92332
ENSG00000095574	IKZF5	0.0336892	0.0256063	2.26108	1.44634
ENSG00000095585	BLNK	0.241745	0	1.46247	0
ENSG00000095637	SORBS1	0.117721	0.216799	3.76524	0.0414654
ENSG00000095739	BAMBI	1.50575	1.53219	0.725797	0.369198
ENSG00000095787	WAC	0.138208	0.160914	1.53781	2.98914
ENSG00000095794	CREM	0.0031124	1.00933	0.800797	0
ENSG00000095906	NUBP2	0.705032	0.509565	0.344013	0.328108
ENSG00000095951	HIVEP1	0.0829698	0.547503	0.320281	0.0379675
ENSG00000096060	FKBP5	1.78541	2.46901	0.33675	0.359556
ENSG00000096063	SRPK1	0.111686	0.518019	0.924188	2.32623
ENSG00000096070	BRPF3	0.0172374	0.0694618	1.22489	3.13125
ENSG00000096080	MRPS18A	0.269059	1.49551	0.161837	1.58831
ENSG00000096092	TMEM14A	0	1.40348	1.53197	0.0612023
ENSG00000096093	EFHC1	0	1.06824	1.63749	0
ENSG00000096264	NCR2	0.505645	2.38999	0.491734	2.47196
ENSG00000096384	HSP90AB1	1.40608	1.59142	1.31898	2.26838
ENSG00000096401	CDC5L	1.36413	0.878196	0.688515	2.54831
ENSG00000096433	ITPR3	0.602735	0.327476	0.0914749	2.46102
ENSG00000096654	ZNF184	1.52199	0.27867	0.439249	0
ENSG00000096717	SIRT1	0.0912274	2.04898	0.159975	0
ENSG00000096746	HNRNPH3	0	0.268001	0.784282	3.91644
ENSG00000096872	IFT74	1.17649	2.02373	0.783798	4.52752
ENSG00000096968	JAK2	0.560365	0.492067	3.73503	0.053257
ENSG00000096996	IL12RB1	1.43176	2.9455	1.54673	2.83753
ENSG00000097007	ABL1	0	0.0270435	0.294314	2.56434
ENSG00000097021	ACOT7	2.62526	0	0.00858717	0.0330931
ENSG00000097033	SH3GLB1	1.97414	1.33897	1.13504	3.42106
ENSG00000097046	CDC7	0	0.0669879	2.36034	0.963444
ENSG00000097096	SYDE2	0.407479	1.79149	3.22604	0.101364
ENSG00000099194	SCD	0	0.348177	0.850325	3.54036
ENSG00000099203	TMED1	0	0.0803668	0.595924	2.20376
ENSG00000099204	ABLIM1	0.605471	0.506227	0.937779	2.87181
ENSG00000099219	ERMP1	0.874179	1.1838	1.54653	2.15837
ENSG00000099246	RAB18	0.69095	1.43975	0.582432	4.08296
ENSG00000099256	PRTFDC1	0	0.172402	3.6681	1.12542
ENSG00000099282	TSPAN15	0.164194	0.66556	0.534863	1.18959
ENSG00000099290	FAM21A	0	0.355953	0.341996	3.7313
ENSG00000099308	MAST3	0	0.0208479	0.910627	3.22511
ENSG00000099326	MZF1	0.53346	0.440154	0.302907	2.30224
ENSG00000099330	OCEL1	0.363243	0.370394	0.541193	0.597808
ENSG00000099331	MYO9B	0	0.0828455	0.147385	2.72662
ENSG00000099337	KCNK6	1.18601	1.19755	2.73234	2.31338
ENSG00000099341	PSMD8	0.754865	1.78009	0.954987	0.789547
ENSG00000099364	FBXL19	0.221743	0.14351	0.387693	2.21793
ENSG00000099365	STX1B	0.311063	2.52811	0.245474	1.77138
ENSG00000099377	HSD3B7	0.167863	2.09633	0.568305	0
ENSG00000099381	SETD1A	0	0.552074	0.120455	3.09769
ENSG00000099385	BCL7C	0.250934	0	0	0.145228
ENSG00000099622	CIRBP	0.961583	1.43026	0.61858	2.97382
ENSG00000099624	ATP5D	0.773969	0.215292	0.43358	0.117238
ENSG00000099625	C19orf26	0.168224	0.586049	3.3943	0.135213
ENSG00000099783	HNRNPM	1.31792	0	0.0541029	1.00876
ENSG00000099785	2019-03-02	0.207996	0	0.0971118	3.77267
ENSG00000099795	NDUFB7	0.527322	0.122924	0.193876	1.94008
ENSG00000099797	TECR	1.55453	1.74018	1.15156	2.45728
ENSG00000099800	TIMM13	1.72554	0	0	0.413747
ENSG00000099804	CDC34	0.962086	0	0.136647	0
ENSG00000099810	MTAP	0.159379	0.0466571	2.52479	0.218892
ENSG00000099814	CEP170B	1.15295	2.57539	0.409914	0.198728
ENSG00000099817	POLR2E	1.14297	0	0.0782346	0
ENSG00000099821	POLRMT	0.0177939	0	0	0.202208
ENSG00000099822	HCN2	0.0907983	0.279641	2.21574	0.00655856
ENSG00000099840	IZUMO4	1.06303	0.96459	1.70937	2.07225
ENSG00000099849	RASSF7	0.99405	0.208954	1.66584	0.139395
ENSG00000099860	GADD45B	1.35852	1.37591	2.13417	1.04215
ENSG00000099875	MKNK2	0.366744	1.85489	0.351697	2.74
ENSG00000099889	ARVCF	0.38287	0.379521	2.17571	2.1054
ENSG00000099899	TRMT2A	0.30031	1.21548	0.526904	0.221491
ENSG00000099901	RANBP1	1.94813	0.57503	0.708499	1.31184
ENSG00000099904	ZDHHC8	0.0322139	0	1.03924	0.301874
ENSG00000099910	KLHL22	0.878266	0.456275	1.08731	3.66564
ENSG00000099917	MED15	0.285388	0.45084	0.680471	0.339487
ENSG00000099937	SERPIND1	0.30311	0.933122	0.322901	0.922743
ENSG00000099940	SNAP29	0.789664	1.68696	0.844157	1.70626
ENSG00000099942	CRKL	0.435034	1.42645	0.331111	4.62968
ENSG00000099949	LZTR1	0.0376241	0.189452	1.87187	0.0564203
ENSG00000099956	SMARCB1	1.93964	1.37315	2.85323	1.56938
ENSG00000099958	DERL3	0.346185	1.00663	2.54675	0.658621
ENSG00000099968	BCL2L13	0.736921	0.618436	2.60852	0.588264
ENSG00000099974	DDTL	0	0.0431138	0.904785	1.92141
ENSG00000099977	DDT	0.00284834	0.0131965	0.326629	0.544917
ENSG00000099985	OSM	0.00926996	1.09804	0	1.05116
ENSG00000099991	CABIN1	0.674131	0	0.138983	2.24144
ENSG00000099992	TBC1D10A	1.4521	0.70342	0.639475	0.486351
ENSG00000099995	SF3A1	0.0500171	1.73006	0.949933	0.00515214
ENSG00000099999	RNF215	0.341391	0.47151	0.974265	2.15043
ENSG00000100003	SEC14L2	1.20241	0.255955	0.399616	0.148871
ENSG00000100014	SPECC1L	0.131597	1.12569	0.00279462	1.94536
ENSG00000100023	PPIL2	0.838246	0.37877	1.1565	2.75762
ENSG00000100024	UPB1	1.40304	2.67918	1.36636	3.37718
ENSG00000100027	YPEL1	0	0.334655	1.76073	0
ENSG00000100028	SNRPD3	0.331312	0.123639	0.0527002	2.58369
ENSG00000100029	PES1	0.470911	0.539101	0.340522	2.27692
ENSG00000100030	MAPK1	0.734289	2.91787	1.1822	1.27754
ENSG00000100031	GGT1	1.26972	1.1144	0.753556	3.99882
ENSG00000100033	PRODH	0.218925	0.0645926	0.000793893	0.040721
ENSG00000100034	PPM1F	1.46115	1.04966	3.14143	0.678993
ENSG00000100036	SLC35E4	1.22385	2.26526	0.422282	0.129794
ENSG00000100038	TOP3B	0	0.192754	0.595893	0
ENSG00000100055	CYTH4	1.53959	0.984065	1.25022	4.21286
ENSG00000100056	DGCR14	0.75279	1.01712	0.634439	0.60579
ENSG00000100060	MFNG	0.850559	0.677767	1.3143	2.02172
ENSG00000100068	LRP5L	0.646072	1.04501	0.617668	0.893822
ENSG00000100075	SLC25A1	1.28595	0.584581	0.784322	3.34039
ENSG00000100077	ADRBK2	0.834947	2.10797	0.634316	0.421347
ENSG00000100083	GGA1	0.308417	0.349663	1.00727	0.608241
ENSG00000100084	HIRA	1.51125	0.0688838	0	0.0507838
ENSG00000100092	SH3BP1	0.61823	2.07031	0.999288	0.202284
ENSG00000100097	LGALS1	0.882087	0.623451	2.75528	0.816676
ENSG00000100099	HPS4	1.2453	0.00179181	1.58876	0.0950799
ENSG00000100100	PIK3IP1	0.0075171	1.92092	0.157818	0
ENSG00000100101	NOL12	0.93753	0.868845	0.948875	0.881019
ENSG00000100104	SRRD	0.129882	2.24547	0.159653	1.27364
ENSG00000100105	PATZ1	0.0784908	0.189546	2.40778	2.01085
ENSG00000100106	TRIOBP	0.474495	0.410002	1.9716	1.51848
ENSG00000100109	TFIP11	0.187955	1.2277	0.460643	2.86448
ENSG00000100116	GCAT	0.789402	1.51329	1.43585	3.68517
ENSG00000100124	ANKRD54	0.644011	0	0	1.17122
ENSG00000100129	EIF3L	0	0.346056	0.236274	0.0491825
ENSG00000100138	NHP2L1	1.76556	1.08984	0.0391977	0.123871
ENSG00000100139	MICALL1	0	0.260623	1.9778	0.17418
ENSG00000100142	POLR2F	1.65003	0	0	0.0292085
ENSG00000100147	CCDC134	0.212406	0.931827	0.73911	3.487
ENSG00000100150	DEPDC5	0.372236	1.04562	0.25116	0.922836
ENSG00000100151	PICK1	0.00124775	0.527831	0.00275989	0.287048
ENSG00000100154	TTC28	0.265915	0.692297	1.33543	1.65024
ENSG00000100162	CENPM	1.62222	0.339959	1.6298	0.381287
ENSG00000100167	2019-09-03	0.915101	2.78796	1.53753	1.40213
ENSG00000100196	KDELR3	0.215099	0.331826	3.29243	1.4128
ENSG00000100197	CYP2D6	1.03099	0.755168	2.14961	0.735255
ENSG00000100201	DDX17	1.64014	0.649424	0.455969	0.429204
ENSG00000100206	DMC1	0.87473	1.97406	0.219391	0.36975
ENSG00000100207	TCF20	0	0.283438	0.357745	4.6305
ENSG00000100209	HSCB	0.318441	0.950592	0.164728	0.143197
ENSG00000100211	CBY1	0.735797	1.24489	0.401785	3.91875
ENSG00000100216	TOMM22	1.78931	0.793555	0.857687	1.21471
ENSG00000100219	XBP1	0	0.143552	1.27429	0.017616
ENSG00000100220	RTCB	0.00129642	0.0303658	0.611921	0.21637
ENSG00000100221	JOSD1	0.370573	1.19131	0.553709	1.26608
ENSG00000100225	FBXO7	0.923457	0.200697	0.183193	0.89341
ENSG00000100226	GTPBP1	0.390632	0.281052	0.167638	4.02611
ENSG00000100227	POLDIP3	0.781181	0.775044	0.408309	3.21035
ENSG00000100228	RAB36	0.152891	0.401057	2.71202	0.505625
ENSG00000100239	PPP6R2	1.14792	0	0	0.213445
ENSG00000100241	SBF1	0.41411	1.05765	0.33059	2.39418
ENSG00000100242	SUN2	0.140541	0.0404995	2.15368	1.94881
ENSG00000100243	CYB5R3	1.53864	1.54281	1.56766	1.79941
ENSG00000100246	DNAL4	0.841604	0.502892	0.143861	0.186452
ENSG00000100258	LMF2	0.771916	0	0.162966	0
ENSG00000100263	RHBDD3	0.142116	0	0.33099	0
ENSG00000100266	PACSIN2	0.0855689	0.626022	2.15204	0.743596
ENSG00000100271	TTLL1	0	0.149453	1.25242	0.18158
ENSG00000100280	AP1B1	0.796129	1.08341	2.30227	1.41958
ENSG00000100281	HMGXB4	0.00877195	0.453284	0.851378	2.61635
ENSG00000100284	TOM1	0.0416019	0.471633	3.23102	1.11588
ENSG00000100285	NEFH	1.16355	1.10628	0.647402	4.21428
ENSG00000100288	CHKB	0.900804	1.47108	0.781122	3.75793
ENSG00000100290	BIK	0.178797	3.93625	0.237535	0.168051
ENSG00000100292	HMOX1	0.742281	2.07186	4.02834	0.635905
ENSG00000100294	MCAT	2.24217	0.395269	0.663559	0.72037
ENSG00000100296	THOC5	0	1.41759	0	0.898252
ENSG00000100297	MCM5	0.118979	2.30035	0.327598	1.08793
ENSG00000100298	APOBEC3H	0	0.0351825	0.782673	1.62404
ENSG00000100299	ARSA	0.0589103	0	0	0.848847
ENSG00000100300	TSPO	0.2937	0	0.968947	0
ENSG00000100304	TTLL12	0.458814	2.32586	0.0731504	0
ENSG00000100307	CBX7	0.776113	1.95866	0.0423386	0.0916645
ENSG00000100311	PDGFB	2.23243	0.960493	0.719047	0.122217
ENSG00000100316	RPL3	0.135846	0.181469	1.45691	0.962619
ENSG00000100319	ZMAT5	0.345797	0.631267	0.0218893	0.0282
ENSG00000100321	SYNGR1	1.30148	0.693429	2.73716	1.02168
ENSG00000100324	TAB1	0	0.05496	1.62008	2.43851
ENSG00000100325	ASCC2	0.146971	0.442001	0.063011	0
ENSG00000100330	MTMR3	1.55541	0.568944	0.686599	2.15853
ENSG00000100335	MIEF1	0.111385	0.952695	0.535829	3.16323
ENSG00000100336	APOL4	1.12357	0.720906	0.556098	2.82303
ENSG00000100342	APOL1	0.199797	3.14721	0.264568	0.169501
ENSG00000100345	MYH9	0.385552	0.319932	1.78242	0.354665
ENSG00000100347	SAMM50	0.0164209	0.667782	0.162813	0
ENSG00000100348	TXN2	0.198663	2.21338	0.164542	1.33309
ENSG00000100350	FOXRED2	0	0.519544	0.072622	2.65138
ENSG00000100351	GRAP2	1.48106	1.63798	0.508956	0.132325
ENSG00000100353	EIF3D	0.131899	0.0853327	2.05308	0.746242
ENSG00000100354	TNRC6B	1.33384	0.606704	0.859202	2.22932
ENSG00000100359	SGSM3	2.60197	0.012217	0.439887	0
ENSG00000100360	IFT27	1.3806	1.30266	1.59861	1.29072
ENSG00000100364	KIAA0930	1.56163	0.291464	3.1607	0.297742
ENSG00000100365	NCF4	1.086	1.7392	3.01649	0.979925
ENSG00000100368	CSF2RB	0	0.24457	0.111949	0
ENSG00000100372	SLC25A17	2.08364	2.25797	0.926325	0.862354
ENSG00000100376	FAM118A	0.913376	2.12967	0.664795	3.50609
ENSG00000100379	KCTD17	0.119605	0.212778	1.46672	0.452146
ENSG00000100380	ST13	1.09064	1.07704	2.46914	2.76461
ENSG00000100385	IL2RB	0.77811	2.5821	0.839681	2.45781
ENSG00000100387	RBX1	0.0109771	0.0527546	0.162708	1.89038
ENSG00000100393	EP300	0	0.082143	0.969296	3.75269
ENSG00000100395	L3MBTL2	1.54395	1.19454	0.345567	0.432957
ENSG00000100401	RANGAP1	1.57138	1.08273	0.496338	0.507507
ENSG00000100403	ZC3H7B	0.581102	0.870017	0.426706	2.60332
ENSG00000100410	PHF5A	0.989243	2.12315	1.10703	0.961871
ENSG00000100412	ACO2	0.100182	0.739405	0.732706	1.75405
ENSG00000100413	POLR3H	2.7916	0	0	0.0517932
ENSG00000100416	TRMU	1.27847	0.17061	0.207589	0.0686381
ENSG00000100417	PMM1	0.0458182	1.9283	0.0125169	0.686861
ENSG00000100418	DESI1	0.8389	0.889401	1.62578	1.71692
ENSG00000100422	CERK	0.0560909	0	2.08215	3.41638
ENSG00000100425	BRD1	0.11014	1.02526	0.201156	3.01967
ENSG00000100426	ZBED4	0	0.0967461	0.440125	3.08802
ENSG00000100427	MLC1	0.727276	2.07863	3.82978	0.685108
ENSG00000100429	HDAC10	0.833115	0.563961	2.18724	0.97489
ENSG00000100439	ABHD4	0.791454	2.78928	0.908754	2.69193
ENSG00000100441	KHNYN	2.13426	0.447381	0.33694	2.85486
ENSG00000100442	FKBP3	0.0730705	0.790719	0.4525	2.02539
ENSG00000100445	SDR39U1	0.551689	1.2147	0.979451	3.8247
ENSG00000100461	RBM23	0.711241	0.167067	0.663226	4.17226
ENSG00000100462	PRMT5	0.461877	0.900085	0.751537	2.88835
ENSG00000100473	COCH	0.467917	0.654288	0.9592	1.43377
ENSG00000100478	AP4S1	0.0993346	0.0406757	0.607879	0.2978
ENSG00000100479	POLE2	1.491	0.154929	0.188484	0.484581
ENSG00000100483	VCPKMT	0.243844	0	0.0313316	1.31839
ENSG00000100485	SOS2	3.16262	0.190037	0.279979	0
ENSG00000100490	CDKL1	0.602719	1.48127	0.303006	0.373591
ENSG00000100503	NIN	0.205504	0	0	0.816378
ENSG00000100504	PYGL	0.215211	0.145725	1.08906	3.00547
ENSG00000100505	TRIM9	0.568165	2.01878	0.198849	0.793512
ENSG00000100519	PSMC6	0.23477	0.933781	0.159273	3.78556
ENSG00000100522	GNPNAT1	0	0.976056	1.39395	0
ENSG00000100523	DDHD1	1.69313	0.876455	2.36372	0.500633
ENSG00000100526	CDKN3	0.755143	2.12927	0.443709	0.776287
ENSG00000100528	CNIH1	1.28235	1.13208	0.823511	2.31977
ENSG00000100532	CGRRF1	1.036	0.939013	0.544227	2.18898
ENSG00000100554	ATP6V1D	0	0.102597	1.16698	1.34066
ENSG00000100557	C14orf105	0.0576901	0.82904	3.74163	0.458287
ENSG00000100564	PIGH	0.748885	0.342445	0.911342	3.46209
ENSG00000100567	PSMA3	0	0.120508	0.320829	3.2592
ENSG00000100568	VTI1B	0.620842	0.105406	3.84959	0
ENSG00000100575	TIMM9	0	0.0772334	1.20949	3.61372
ENSG00000100577	GSTZ1	0.883526	0.134576	0.226192	3.3384
ENSG00000100578	KIAA0586	0.777666	0.142039	1.43575	0
ENSG00000100580	TMED8	0.105735	0.208268	0.0931924	3.49766
ENSG00000100583	SAMD15	0.058669	0.000431652	0.275246	0.0517494
ENSG00000100591	AHSA1	1.9383	0.109829	0.130058	1.30255
ENSG00000100592	DAAM1	1.18238	2.94881	0.278278	0.364953
ENSG00000100596	SPTLC2	1.06364	1.47322	2.13775	3.14044
ENSG00000100599	RIN3	0.388208	0.871053	1.07149	2.20719
ENSG00000100600	LGMN	0.427262	0.524763	1.65099	3.16701
ENSG00000100601	ALKBH1	0.403909	2.66843	0.0694989	0.540319
ENSG00000100603	SNW1	0.553521	0.807707	0.37783	3.70986
ENSG00000100605	ITPK1	2.32384	0.417256	0.372737	1.92532
ENSG00000100612	DHRS7	2.35358	1.8643	1.87822	2.95849
ENSG00000100614	PPM1A	1.83132	1.81529	2.26419	1.70294
ENSG00000100628	ASB2	0.201129	0.537357	0.0400937	2.56107
ENSG00000100629	CEP128	0.994327	0.924873	2.13638	1.37639
ENSG00000100632	ERH	0.890539	0.930732	1.56285	0.743045
ENSG00000100644	HIF1A	1.07662	2.25009	0.954573	3.04377
ENSG00000100647	KIAA0247	0	0.15623	0.828843	4.4836
ENSG00000100650	SRSF5	0.665425	1.23879	0.497299	3.72039
ENSG00000100664	EIF5	0.321327	0.267886	1.82651	3.26786
ENSG00000100678	SLC8A3	1.85588	0.910047	0.766027	2.63635
ENSG00000100697	DICER1	0.364656	3.43103	0.136297	0.522865
ENSG00000100711	ZFYVE21	0.00219262	0.115143	2.76516	0.121715
ENSG00000100714	MTHFD1	0.127968	0.658429	0.173129	0.68491
ENSG00000100721	TCL1A	0.163028	0.31844	1.83992	0.294275
ENSG00000100722	ZC3H14	0.0348468	0.0169805	2.05284	0
ENSG00000100726	TELO2	0.0186421	0	0.118372	0.74642
ENSG00000100731	PCNX	0.586548	0.142992	0.325175	2.6344
ENSG00000100744	GSKIP	0.181615	0.0853239	0.284035	3.8182
ENSG00000100749	VRK1	0.830011	0.0827059	0.108983	2.8646
ENSG00000100764	PSMC1	1.7762	0.45499	0.65422	3.80952
ENSG00000100767	PAPLN	0.854966	0.0082643	2.0068	0.142992
ENSG00000100784	RPS6KA5	1.51445	0.818296	0.765008	0.581664
ENSG00000100796	SMEK1	0.224563	0.19951	2.05365	2.12063
ENSG00000100802	C14orf93	0.853603	0.0380749	0.010215	1.19836
ENSG00000100804	PSMB5	1.55071	0.850707	0.0967476	0.187713
ENSG00000100811	YY1	0	0.116398	0	2.56939
ENSG00000100813	ACIN1	0	0.00129375	0.162207	4.26824
ENSG00000100814	CCNB1IP1	0.0860478	0	0	1.6336
ENSG00000100815	TRIP11	0.394958	0.528525	2.32501	1.10129
ENSG00000100823	APEX1	1.30211	1.2364	1.16562	1.38487
ENSG00000100836	PABPN1	1.48953	0.0734157	0.525105	0
ENSG00000100852	ARHGAP5	2.23303	0.833489	0.920419	0.755194
ENSG00000100865	CINP	0.94669	0.843353	2.44167	1.66834
ENSG00000100867	DHRS2	0.0158894	0.0712301	0.185106	0
ENSG00000100883	SRP54	0.310497	0.365481	2.49395	2.85021
ENSG00000100888	CHD8	0.30414	0.895137	0.408184	4.76402
ENSG00000100889	PCK2	0.397437	2.53439	0.165064	1.02958
ENSG00000100890	KIAA0391	0.0253925	1.07947	0.127393	2.25391
ENSG00000100897	DCAF11	0.367015	0.0725054	0.462066	2.07303
ENSG00000100902	PSMA6	0.523958	0.791183	0.303824	2.54023
ENSG00000100906	NFKBIA	1.18934	1.72745	2.66853	1.77743
ENSG00000100908	EMC9	0.610256	0.592904	1.98257	0.423535
ENSG00000100911	PSME2	0	0.0364759	0.0109027	0.628029
ENSG00000100916	BRMS1L	1.01492	0.227659	0.531653	3.89858
ENSG00000100918	REC8	0	0.160959	0.78102	0.117713
ENSG00000100926	TM9SF1	0.17958	0	0	2.10626
ENSG00000100934	SEC23A	1.02676	1.09073	3.21152	0.559353
ENSG00000100938	GMPR2	0.10658	1.34037	0.435328	4.01919
ENSG00000100941	PNN	0.254785	0.830328	0.265586	4.5697
ENSG00000100949	RABGGTA	0.44685	1.9034	0.445489	0.976773
ENSG00000100968	NFATC4	1.11519	2.49953	2.12715	1.00907
ENSG00000100979	PLTP	1.39289	0.718341	1.10537	4.0758
ENSG00000100982	PCIF1	0.155673	0.323943	0.524589	2.45272
ENSG00000100983	GSS	0.363968	2.06962	1.31117	0.388647
ENSG00000100985	MMP9	0.712965	1.4172	1.49096	0.853294
ENSG00000100991	TRPC4AP	0.802219	0.205486	0.414502	0.177241
ENSG00000100994	PYGB	1.69187	0.269307	1.67308	0.23733
ENSG00000100997	ABHD12	1.622	0.443146	1.54736	0.495363
ENSG00000101000	PROCR	0.275302	1.73184	0.545728	2.88373
ENSG00000101003	GINS1	0.672072	1.01351	2.17003	1.0685
ENSG00000101017	CD40	1.36432	2.18592	1.42522	2.39479
ENSG00000101019	UQCC1	0.661377	0.275174	0.728784	2.83636
ENSG00000101040	ZMYND8	0	0.0559281	2.46924	0.20933
ENSG00000101052	IFT52	0.124986	0	0	0.26827
ENSG00000101057	MYBL2	0.859231	2.20367	0.903774	3.23303
ENSG00000101079	NDRG3	0.736084	0.177714	0.292695	1.01319
ENSG00000101082	SLA2	0.554389	1.04406	0.135261	0
ENSG00000101084	C20orf24	0.518404	0.0336394	0.428982	0.0259298
ENSG00000101096	NFATC2	1.25505	3.74205	1.36997	2.5304
ENSG00000101104	PABPC1L	0.605982	0.713942	0.333706	3.12136
ENSG00000101109	STK4	0.0667101	0	0	0.104302
ENSG00000101126	ADNP	0.129322	0.00181791	0.369801	4.2288
ENSG00000101132	PFDN4	1.5934	1.2871	0.957315	2.29167
ENSG00000101138	CSTF1	2.08924	0.412824	0.304137	0.253416
ENSG00000101146	RAE1	1.67533	0.2909	0.0123307	1.1445
ENSG00000101150	TPD52L2	1.1171	1.12022	0.783428	0.744604
ENSG00000101152	DNAJC5	0	0.2364	0.0686502	2.97362
ENSG00000101158	NELFCD	0	0.107215	1.72052	1.67526
ENSG00000101160	CTSZ	0	0.031954	0.726885	2.90728
ENSG00000101161	PRPF6	2.69654	0.164874	0.117361	0.184561
ENSG00000101166	SLMO2	0.546923	1.03187	0.994914	3.0766
ENSG00000101181	MTG2	0.393277	0.113734	0.593434	3.20991
ENSG00000101182	PSMA7	1.71272	0.0949327	0.090911	1.12378
ENSG00000101187	SLCO4A1	0.959882	2.18676	0.163617	0.0258648
ENSG00000101189	MRGBP	1.31105	0.974998	1.14075	2.10571
ENSG00000101190	TCFL5	0.088716	3.52475	0.640879	0.102637
ENSG00000101191	DIDO1	0.0554377	0.203154	0.288972	3.11931
ENSG00000101193	GID8	1.01387	0.658814	0.455193	3.56731
ENSG00000101194	SLC17A9	0	0.460363	0	0.882153
ENSG00000101197	BIRC7	0.953931	1.80672	1.51553	1.02631
ENSG00000101199	ARFGAP1	0.549961	0.522852	1.34179	0.737599
ENSG00000101210	EEF1A2	1.18115	1.23112	2.58175	2.31282
ENSG00000101213	PTK6	0	0.0760699	0.123101	0.712865
ENSG00000101216	GMEB2	0.0667714	1.75642	0.081097	0.989946
ENSG00000101220	C20orf27	1.47992	0.598617	0.675063	2.01566
ENSG00000101224	CDC25B	1.52328	1.18697	0.846835	3.50443
ENSG00000101236	RNF24	0.912424	0.108183	0.017479	1.85196
ENSG00000101246	ARFRP1	1.36659	0.0225562	1.32738	0.00196379
ENSG00000101247	NDUFAF5	0.205147	0.251251	1.73623	3.10263
ENSG00000101255	TRIB3	0.675378	1.61276	2.25094	0.376387
ENSG00000101265	RASSF2	0.466375	1.57644	0.437663	1.09126
ENSG00000101266	CSNK2A1	0.0120907	0	0.264999	1.3733
ENSG00000101290	CDS2	0.908546	0.599267	1.50439	3.9128
ENSG00000101294	HM13	0.920911	1.33832	2.24838	0.599908
ENSG00000101298	SNPH	0.32844	3.06064	0.479835	1.69672
ENSG00000101310	SEC23B	0.946832	0.944372	3.72783	0.45053
ENSG00000101311	FERMT1	1.06142	0.949802	1.86935	2.7054
ENSG00000101335	MYL9	2.79954	1.02103	0.324998	0.519613
ENSG00000101336	HCK	0.353288	1.13564	0.865566	2.14641
ENSG00000101337	TM9SF4	0	0.791691	0.609415	3.22301
ENSG00000101342	TLDC2	0.877914	0.708764	0.312569	2.70608
ENSG00000101343	CRNKL1	0.769628	1.014	0.501455	3.17601
ENSG00000101346	POFUT1	0.605212	1.74692	0.952237	2.8702
ENSG00000101347	SAMHD1	1.47037	0.636008	1.21991	3.03166
ENSG00000101350	KIF3B	0.721146	1.31163	0.578095	0.0441272
ENSG00000101353	MROH8	0.304692	1.65011	0.592698	0.338824
ENSG00000101361	NOP56	1.8308	0.332236	0.34035	2.80278
ENSG00000101363	MANBAL	1.36789	0.846265	0.505784	2.38928
ENSG00000101365	IDH3B	0.650124	0.424853	0.600593	0.375981
ENSG00000101367	MAPRE1	1.27644	1.23418	1.91609	1.05353
ENSG00000101384	JAG1	0.0524844	0.320183	2.01987	0.331946
ENSG00000101391	CDK5RAP1	1.93233	0.268853	0.184675	1.78487
ENSG00000101400	SNTA1	0.155287	1.51449	0.320873	1.07056
ENSG00000101407	TTI1	0.255447	1.65101	0.435748	2.68044
ENSG00000101412	E2F1	1.57324	1.85675	1.44737	1.40402
ENSG00000101413	RPRD1B	0.0596248	0.268186	0.172912	4.8177
ENSG00000101417	PXMP4	0.0193043	0.00400635	0.679	2.99008
ENSG00000101421	CHMP4B	0.0753878	0.00428337	0.0358127	0.169634
ENSG00000101438	SLC32A1	0.261561	1.41385	0.322151	1.91052
ENSG00000101439	CST3	1.43707	1.43806	2.06584	2.60685
ENSG00000101442	ACTR5	1.90226	0.298819	0.341768	2.53617
ENSG00000101443	WFDC2	0.385147	0.404993	3.51087	0.120914
ENSG00000101444	AHCY	2.33378	1.4221	0.896914	0.470429
ENSG00000101445	PPP1R16B	0.596535	1.85567	1.07367	3.23471
ENSG00000101447	FAM83D	1.21079	3.15451	1.37239	0.833415
ENSG00000101452	DHX35	0.0934334	0	0.0565272	1.20953
ENSG00000101457	DNTTIP1	0.794906	0.902028	1.37746	1.03945
ENSG00000101460	MAP1LC3A	0.420217	2.61998	2.84242	0.428544
ENSG00000101464	PIGU	1.50631	0.694212	0.0631604	0
ENSG00000101473	ACOT8	0.0937548	0.857982	0.214058	2.94536
ENSG00000101474	APMAP	1.26901	0.316718	1.01902	0.162114
ENSG00000101493	ZNF516	2.86376	0.96362	0.831712	2.12183
ENSG00000101544	ADNP2	0	0.0686784	0.193416	1.98481
ENSG00000101546	RBFA	0.281438	0.180917	2.60475	0
ENSG00000101557	USP14	1.43169	0.237737	0.387636	3.0234
ENSG00000101558	VAPA	0.818567	1.4336	1.27593	3.13596
ENSG00000101574	METTL4	1.36812	1.03129	0.641533	3.5531
ENSG00000101577	LPIN2	2.93923	0.416508	0.171486	0
ENSG00000101596	SMCHD1	0.337576	0.330632	1.47319	2.48714
ENSG00000101605	MYOM1	0.474043	2.13854	0.615608	3.68108
ENSG00000101608	MYL12A	0.161842	0.99664	3.19835	0.739885
ENSG00000101624	CEP76	1.41122	1.63374	0.543061	0.553639
ENSG00000101638	ST8SIA5	0.933091	1.91	1.28909	1.56083
ENSG00000101639	CEP192	2.83708	0.154535	0.576882	0
ENSG00000101654	RNMT	0.0293178	0.0631405	2.42731	1.30337
ENSG00000101665	SMAD7	0.746795	0.778242	1.89895	1.91112
ENSG00000101670	LIPG	1.40007	2.41727	2.68148	1.20578
ENSG00000101695	RNF125	0.357892	0.780211	4.74782	0.0672895
ENSG00000101745	ANKRD12	0.0310264	0.0384891	1.91572	2.04209
ENSG00000101746	NOL4	0.541819	2.18014	2.23771	1.04904
ENSG00000101751	POLI	1.28922	1.27389	0.628266	4.12353
ENSG00000101752	MIB1	1.1734	2.28968	1.20386	1.37776
ENSG00000101773	RBBP8	0	0.0630333	1.24375	2.07461
ENSG00000101782	RIOK3	0.900302	1.68949	0.835973	1.89319
ENSG00000102189	EEA1	0.819587	0.634062	0.764968	1.57522
ENSG00000102445	KIAA0226L	2.64302	0.91535	2.73224	0.564136
ENSG00000102471	NDFIP2	2.04184	0.87299	0.987588	3.3306
ENSG00000102524	TNFSF13B	0.85825	3.02575	3.0076	0.884883
ENSG00000102531	FNDC3A	0.181213	0.50947	2.83296	1.24333
ENSG00000102543	CDADC1	0	0.16268	0.965524	3.94862
ENSG00000102547	CAB39L	0.16813	0.0942537	4.48605	0.185607
ENSG00000102554	KLF5	1.7842	3.71178	1.89944	1.27919
ENSG00000102572	STK24	0.530025	0.352044	0.233017	4.10083
ENSG00000102575	ACP5	0.667195	2.80119	1.05431	2.1781
ENSG00000102580	DNAJC3	1.0715	0.79503	3.43523	1.39364
ENSG00000102595	UGGT2	1.46838	0	0	0.0810466
ENSG00000102606	ARHGEF7	1.76817	2.99338	0	0.0980988
ENSG00000102699	PARP4	0.622025	0	0.0410516	1.04796
ENSG00000102710	SUPT20H	1.86363	0.346987	0.616829	0.400844
ENSG00000102738	MRPS31	0.722342	0.864366	1.9804	3.00938
ENSG00000102743	SLC25A15	0.0246523	0.00752797	1.38645	2.49254
ENSG00000102753	KPNA3	1.25728	0.378455	0.293202	2.75978
ENSG00000102755	FLT1	0.743331	3.25923	0.564471	0.0619519
ENSG00000102760	RGCC	0	0.136294	0.829985	0.128013
ENSG00000102763	VWA8	1.79761	2.25567	1.90101	1.77321
ENSG00000102780	DGKH	2.20496	2.07274	1.6566	1.63059
ENSG00000102781	KATNAL1	0.618872	2.27572	0.644796	2.11448
ENSG00000102786	INTS6	1.64511	2.05993	2.64646	1.40636
ENSG00000102796	DHRS12	0.309171	0	0.354483	2.93278
ENSG00000102804	TSC22D1	1.80949	1.61631	1.63263	1.90716
ENSG00000102805	CLN5	0	0.174332	0.051314	4.02124
ENSG00000102858	MGRN1	0.289086	0.496271	1.12992	2.44146
ENSG00000102870	ZNF629	0.92417	3.96433	0.369184	0
ENSG00000102871	TRADD	0	0.615409	0.854984	0
ENSG00000102878	HSF4	0.879416	1.39963	3.18563	1.36151
ENSG00000102879	CORO1A	1.60926	1.06369	1.48956	2.57207
ENSG00000102882	MAPK3	0.452582	1.83371	0.355612	1.30249
ENSG00000102886	GDPD3	1.3471	0.0717201	0.134828	1.77139
ENSG00000102890	ELMO3	0.0132334	0	0.215539	0
ENSG00000102893	PHKB	0.276437	1.11762	3.59156	0.116837
ENSG00000102897	LYRM1	0	0.693241	0.169461	2.65722
ENSG00000102898	NUTF2	1.99899	0.777453	0.782334	1.55363
ENSG00000102900	NUP93	0.584573	0.676201	1.11231	1.69718
ENSG00000102901	CENPT	0.437366	0.117014	0.155583	3.26145
ENSG00000102908	NFAT5	1.33444	0.347072	0.249746	1.50205
ENSG00000102910	LONP2	0	0.118914	1.23494	0.127116
ENSG00000102921	N4BP1	0.573551	0.0473062	0.147897	1.75147
ENSG00000102931	ARL2BP	0.115429	0.432872	0	3.22957
ENSG00000102934	PLLP	0.143423	0	0.229497	2.10155
ENSG00000102962	CCL22	0.123865	0.16393	3.82891	1.04288
ENSG00000102967	DHODH	0.223536	0.0387022	0	0.293264
ENSG00000102970	CCL17	0	0.00257053	2.79735	1.13958
ENSG00000102974	CTCF	1.36623	0.732531	0.760078	3.16639
ENSG00000102977	ACD	1.60524	0.520111	0.356217	0.162873
ENSG00000102978	POLR2C	0.204561	2.21433	0.204025	1.37955
ENSG00000102981	PARD6A	1.78359	1.45154	1.43305	2.30508
ENSG00000102984	ZNF821	0.415604	0.0560777	0.278283	0
ENSG00000102996	MMP15	0.880286	2.4565	2.62033	0.533645
ENSG00000103005	USB1	0.678821	2.98685	0.908535	1.88702
ENSG00000103018	CYB5B	0.407633	0.393783	1.53978	3.66884
ENSG00000103021	CCDC113	0.183902	0.827901	0.13312	3.30103
ENSG00000103024	NME3	0.306755	0.252055	0.346048	2.29452
ENSG00000103034	NDRG4	0.166409	1.71672	1.47896	0.112659
ENSG00000103035	PSMD7	2.49012	0.373868	0.224375	2.17087
ENSG00000103037	SETD6	0.0521122	0.667291	0.590264	2.75579
ENSG00000103042	SLC38A7	0.324334	0.197749	1.07038	2.8603
ENSG00000103043	VAC14	1.57924	1.03307	0.946751	3.70122
ENSG00000103044	HAS3	0	0.182491	1.12879	3.35812
ENSG00000103047	TANGO6	1.0527	1.40045	3.08764	0.725378
ENSG00000103051	COG4	0	0.277596	0.396319	1.98352
ENSG00000103056	SMPD3	0.913879	1.0127	2.00273	0.748194
ENSG00000103061	SLC7A6OS	0.850245	0.0851914	0.0634826	1.71344
ENSG00000103064	SLC7A6	0.0831391	0.411636	0.92878	3.24867
ENSG00000103066	PLA2G15	0.228765	2.72355	0.352551	1.59621
ENSG00000103067	ESRP2	0.969076	2.12358	0.306698	0.402353
ENSG00000103089	FA2H	0.0904839	1.43175	0.411364	1.78692
ENSG00000103091	WDR59	0.560227	1.22069	0.333844	2.52916
ENSG00000103111	MON1B	0.156637	0.578025	0.728707	4.12154
ENSG00000103121	CMC2	1.75113	0.195434	0	0.287408
ENSG00000103126	AXIN1	0.00512321	7.42825e-05	0.601378	2.32438
ENSG00000103145	HCFC1R1	1.78261	1.6831	2.09396	2.18074
ENSG00000103148	NPRL3	0.639376	0.717798	0.756663	1.24997
ENSG00000103150	MLYCD	1.00863	0.910605	0.530138	3.17879
ENSG00000103152	MPG	0.0953211	1.12889	0.112603	0
ENSG00000103160	HSDL1	0.481843	2.86422	0.465159	2.27979
ENSG00000103168	TAF1C	0.481512	0.131045	0.239954	0.856094
ENSG00000103174	NAGPA	1.41085	0.675908	1.08246	0.690687
ENSG00000103187	COTL1	0.543377	3.17291	1.08466	2.79289
ENSG00000103194	USP10	0.407363	2.74782	0.482107	0
ENSG00000103196	CRISPLD2	0.614855	0.556136	2.58415	1.46251
ENSG00000103197	TSC2	0.635293	0	0	0.154919
ENSG00000103199	ZNF500	0.211774	0.321946	1.24021	0.32396
ENSG00000103202	NME4	0.115816	1.41517	2.19577	0.180954
ENSG00000103222	ABCC1	0.0914911	0.17692	0.0421184	3.43982
ENSG00000103226	NOMO3	0	0.0502267	1.60707	0.035437
ENSG00000103227	LMF1	0.258078	1.62859	2.59196	0.398979
ENSG00000103245	NARFL	0.567327	0.793191	0.389688	2.0937
[truncated: 9,989 more rows]

## Sheet: Supplementary Table 5
Supplementary Table 5. PBS4 of PST (h2= 1) in four human populations.
Ensembl ID	Gene Name	TSI	GBR	FIN	YRI
ENSG00000000419	DPM1	0.315018	0.0411776	0	2.57286
ENSG00000000457	SCYL3	0.105353	1.75736	0.0541408	1.18479
ENSG00000000460	C1orf112	0.22506	0.587094	0	0.0239389
ENSG00000000938	FGR	0.649738	1.63011	1.69048	0.618353
ENSG00000001036	FUCA2	0.131858	0.562121	1.10653	1.72963
ENSG00000001084	GCLC	1.31625	0.150335	0.475571	0
ENSG00000001167	NFYA	0	0.142208	0.455252	2.56593
ENSG00000001460	STPG1	2.33672	0.356227	0.946075	0.116391
ENSG00000001461	NIPAL3	1.70902	0.164999	1.10941	0
ENSG00000001561	ENPP4	1.68667	0.735495	0.578898	0.576229
ENSG00000001629	ANKIB1	0.540589	1.57867	0.493916	0.400521
ENSG00000001630	CYP51A1	0	0.195493	0	1.67356
ENSG00000001631	KRIT1	0.593419	0.533006	0.994135	0.541988
ENSG00000002016	RAD52	0.227748	1.40395	0.172077	0.110192
ENSG00000002330	BAD	0.0589042	0	0	0.0558992
ENSG00000002549	LAP3	0	0.392108	0.246629	0
ENSG00000002587	HS3ST1	0.207984	0.916511	0.280522	0
ENSG00000002726	AOC1	0	0.518484	0.342902	1.51456
ENSG00000002745	WNT16	0.877868	1.08994	1.23039	1.22065
ENSG00000002822	MAD1L1	0.163145	0.219725	0.280782	1.47414
ENSG00000002834	LASP1	0.0457924	0.695422	0.487954	2.29211
ENSG00000002919	SNX11	0.603248	1.82787	0.733474	0.753281
ENSG00000003056	M6PR	0.408301	0.201956	0.349604	3.63242
ENSG00000003147	ICA1	0.539252	0.828544	1.48699	1.96756
ENSG00000003249	DBNDD1	0.439796	2.21414	2.52844	0.365592
ENSG00000003393	ALS2	0.605932	0.477371	0.497488	1.87759
ENSG00000003400	CASP10	0.860267	0.773516	2.58034	1.54187
ENSG00000003402	CFLAR	0.13689	0.13359	1.56089	1.02667
ENSG00000003509	NDUFAF7	0	0.244027	0	1.08626
ENSG00000003756	RBM5	0.43476	1.15867	0.164491	0.17995
ENSG00000003987	MTMR7	0.0116831	0.320486	0.0175838	3.4161
ENSG00000004059	ARF5	0.39298	0.424137	0.499774	1.39888
ENSG00000004139	SARM1	0	0.0456857	0	2.9342
ENSG00000004142	POLDIP2	0.761085	0.619802	0.0987801	0.180277
ENSG00000004399	PLXND1	0.480393	2.00424	0.935124	1.41156
ENSG00000004455	AK2	0.448291	0	0	0.0416808
ENSG00000004468	CD38	0.242637	2.33368	1.54594	0.340988
ENSG00000004478	FKBP4	0.00215707	0.00356795	0.102017	2.5617
ENSG00000004487	KDM1A	0.319104	0.386108	0.295986	2.40941
ENSG00000004534	RBM6	0.112731	0.145267	0.468273	1.12958
ENSG00000004660	CAMKK1	0.902137	0	0.023136	0
ENSG00000004700	RECQL	0	0.0784808	0.323714	2.15724
ENSG00000004766	CCDC132	0.0801452	0.226561	0	2.74994
ENSG00000004777	ARHGAP33	0.145992	0.463524	0.033208	0
ENSG00000004779	NDUFAB1	0.0531646	0	0	0.0521374
ENSG00000004838	ZMYND10	0	0.0509504	0.656461	2.10804
ENSG00000004864	SLC25A13	0.0116032	1.21123	0.177371	0.872076
ENSG00000004866	ST7	0.0615458	1.34575	3.33896	0.35019
ENSG00000004897	CDC27	0.0621874	0.180003	0.771065	0.972569
ENSG00000004975	DVL2	0	0.469777	0.0094591	0.427434
ENSG00000005007	UPF1	0.191055	0.144272	0.311172	2.14468
ENSG00000005020	SKAP2	0.786235	0.659978	2.44839	0.71896
ENSG00000005059	CCDC109B	0.283007	0.233541	2.40817	0.32068
ENSG00000005075	POLR2J	0.309725	0.153354	0.176512	0.314335
ENSG00000005100	DHX33	0.0747938	0.623287	0.0544361	0.352473
ENSG00000005102	MEOX1	0.0389111	0.493731	0.247905	0
ENSG00000005156	LIG3	0.0178373	0	0.233203	1.79664
ENSG00000005175	RPAP3	0.0235649	0.325744	0.808449	2.862
ENSG00000005187	ACSM3	0	0.184293	0.80823	0
ENSG00000005189	AC004381.6	0	0.0375378	0.00941791	0.332385
ENSG00000005194	CIAPIN1	1.42191	0.279143	0.00704703	0.100257
ENSG00000005238	FAM214B	0	0.0552717	1.90566	0.11063
ENSG00000005243	COPZ2	0.49794	0	0	0.194034
ENSG00000005339	CREBBP	0	0.0396672	0.259529	2.23822
ENSG00000005379	BZRAP1	0	0.297862	1.33786	2.29321
ENSG00000005436	GCFC2	0.00210301	0.0690085	0.918262	2.53056
ENSG00000005448	WDR54	0.0301007	0	0.899906	0.58733
ENSG00000005469	CROT	0.0600984	1.03628	0.233158	2.29435
ENSG00000005471	ABCB4	0.318881	2.02404	0.365045	0.180149
ENSG00000005483	KMT2E	0.611285	0.033507	0.0278581	0.901008
ENSG00000005486	RHBDD2	0	0.2731	0	0.630653
ENSG00000005700	IBTK	0.217793	0.0758139	0.672158	2.02203
ENSG00000005801	ZNF195	0	0.166598	0.380645	2.62147
ENSG00000005810	MYCBP2	0.807561	0.409085	0.316155	0.368433
ENSG00000005812	FBXL3	0	0.262507	0.732154	0
ENSG00000005844	ITGAL	0	0.844055	0.085892	0.780167
ENSG00000005882	PDK2	0.777304	1.26309	0.230595	0.199004
ENSG00000005884	ITGA3	1.9399	0.327828	0.465541	0.613058
ENSG00000005955	GGNBP2	0.126625	1.27924	0.335797	2.81176
ENSG00000006007	GDE1	0.767297	0.284169	0.790377	0.240252
ENSG00000006015	C19orf60	0	0.0898723	0	0.499465
ENSG00000006016	CRLF1	0.0939104	0.159592	0.567669	0.423798
ENSG00000006025	OSBPL7	0.14132	0.867757	0.300297	0.102193
ENSG00000006075	CCL3	0.0858726	0.81949	1.55166	0
ENSG00000006114	SYNRG	0	0.141189	0.628173	2.81887
ENSG00000006118	TMEM132A	1.59912	0	0	0.189187
ENSG00000006125	AP2B1	0.131864	0	0	0.317855
ENSG00000006194	ZNF263	0	0.17016	0	0.130636
ENSG00000006210	CX3CL1	0.393694	0.663677	2.39315	1.12647
ENSG00000006282	SPATA20	0.135847	0	0.678897	2.78168
ENSG00000006327	TNFRSF12A	1.93682	1.0141	0.596717	0.702185
ENSG00000006432	MAP3K9	0	0.12204	0.0367489	4.10892
ENSG00000006451	RALA	0.47595	2.61571	0.741313	2.62917
ENSG00000006453	BAIAP2L1	0	0.27236	2.7049	0.121367
ENSG00000006459	KDM7A	0.00813967	0.391969	0.110152	1.5204
ENSG00000006530	AGK	0	0.269649	0	0.485465
ENSG00000006534	ALDH3B1	0	2.58359	0	0.231026
ENSG00000006555	TTC22	0.0681483	2.03803	0.096558	0
ENSG00000006576	PHTF2	0.976627	0.179915	1.61466	0
ENSG00000006625	GGCT	0	0.0669316	0.446974	3.46425
ENSG00000006634	DBF4	0.810038	0.646911	0.308107	2.55791
ENSG00000006652	IFRD1	0.0784433	0.0153838	0.759312	2.33375
ENSG00000006659	LGALS14	0.131731	1.05448	2.60309	0.125581
ENSG00000006695	COX10	0	1.02012	0	1.35576
ENSG00000006704	GTF2IRD1	0.275426	0.0245177	0.621565	0.0509059
ENSG00000006712	PAF1	0.302656	1.47869	0.28815	0.79058
ENSG00000006715	VPS41	0.183892	0.00554191	0.0361893	0.399944
ENSG00000006740	ARHGAP44	0.266257	0.054966	2.87018	0
ENSG00000006744	ELAC2	0.94521	0.0162654	0.0218807	1.56548
ENSG00000006747	SCIN	0	0.020066	1.34428	1.02137
ENSG00000006831	ADIPOR2	0.3455	0.103031	0.408653	2.15236
ENSG00000006837	CDKL3	0.294807	0.613254	0.37894	0.821771
ENSG00000007038	PRSS21	0.722748	0.61202	0.922215	2.62237
ENSG00000007047	MARK4	0.165057	0	0	1.7716
ENSG00000007080	CCDC124	0.292005	0	0	0.851682
ENSG00000007129	CEACAM21	0.10701	0.372013	1.91799	0.774548
ENSG00000007168	PAFAH1B1	0.525766	0.818988	0.330949	2.23573
ENSG00000007202	KIAA0100	0	0.184592	0.0681783	2.55156
ENSG00000007237	GAS7	1.22692	0.151976	0.115003	1.46012
ENSG00000007255	TRAPPC6A	0	0.680234	0	0.515276
ENSG00000007264	MATK	0	0.705117	0.598376	0
ENSG00000007312	CD79B	0.87984	1.30698	2.1849	0.746214
ENSG00000007314	SCN4A	0	0.042317	0	1.48771
ENSG00000007341	ST7L	0	0.00457234	0.727035	0.0539825
ENSG00000007372	PAX6	0.0571254	0.651435	0.0354793	2.2861
ENSG00000007376	RPUSD1	0.794953	0	0.0149586	0.495581
ENSG00000007384	RHBDF1	0	0.0926201	1.98139	1.38358
ENSG00000007392	LUC7L	0	0.445349	0	0.631441
ENSG00000007516	BAIAP3	0	0.0417466	1.15961	0.610052
ENSG00000007520	TSR3	0.150578	0	0.000699998	0.747963
ENSG00000007541	PIGQ	0	0.34067	0.0165883	0
ENSG00000007545	CRAMP1L	2.91615	0.440835	0.577511	0.20418
ENSG00000007923	DNAJC11	0.052845	0.101698	0.334945	1.50541
ENSG00000007944	MYLIP	0.0287534	0.0706311	1.50298	1.4871
ENSG00000007968	E2F2	1.24186	1.09915	0.781804	2.62717
ENSG00000008018	PSMB1	0.319355	0	0	0.777888
ENSG00000008083	JARID2	1.44891	1.11757	0.98823	0.902191
ENSG00000008128	CDK11A	0	0.0120671	0.919093	0.156786
ENSG00000008130	NADK	0.211782	0	0.26992	0
ENSG00000008256	CYTH3	0.343505	2.27851	0.202761	2.12663
ENSG00000008277	ADAM22	0.00317441	0.856795	0	0.276562
ENSG00000008282	SYPL1	0.483122	0.784682	1.33967	1.67138
ENSG00000008283	CYB561	1.34006	1.45663	1.42899	1.57435
ENSG00000008294	SPAG9	0	0.0938603	2.29809	1.51438
ENSG00000008300	CELSR3	0	1.81611	0.0822093	0
ENSG00000008311	AASS	0.720619	0	0.030041	0
ENSG00000008323	PLEKHG6	0	0.156638	2.15631	0
ENSG00000008324	SS18L2	0.872321	0.358702	0	0.0645822
ENSG00000008382	MPND	0	0.363213	0	0.215843
ENSG00000008394	MGST1	0.263497	0.619566	1.7426	0.228998
ENSG00000008405	CRY1	1.8299	0.364235	0.19437	0.0491176
ENSG00000008441	NFIX	0.0363673	0.831955	0.0831768	1.78907
ENSG00000008513	ST3GAL1	1.13171	0.789842	2.69477	1.08174
ENSG00000008516	MMP25	0.0564781	1.44685	1.11417	0.0214215
ENSG00000008517	IL32	0.250796	2.56103	0.0418954	0.146319
ENSG00000008710	PKD1	0.115296	0	0	1.10377
ENSG00000008838	MED24	0.276312	0.0240664	0.00139552	0.100842
ENSG00000008853	RHOBTB2	0	0.764852	0.290232	3.85278
ENSG00000008869	HEATR5B	0.415656	0.0453447	0.063022	2.1153
ENSG00000008952	SEC62	0.341971	0.696125	1.39041	0.166778
ENSG00000008988	RPS20	0	0.0871199	0.434189	2.13272
ENSG00000009307	CSDE1	0.168829	0.176814	1.42476	1.93429
ENSG00000009335	UBE3C	0.0783055	0.69123	0.117134	1.78739
ENSG00000009413	REV3L	1.09468	0.130045	0.0207381	0.0952244
ENSG00000009724	MASP2	0	0.442142	0	1.00267
ENSG00000009780	FAM76A	0	1.3374	0.0363832	0.709071
ENSG00000009790	TRAF3IP3	0.000816576	0.0701265	1.20237	2.15484
ENSG00000009830	POMT2	0	0.87194	0.25812	0
ENSG00000009844	VTA1	0	0.15511	0.10353	2.04151
ENSG00000009954	BAZ1B	0.0467169	0.962581	0.189939	2.35076
ENSG00000010017	RANBP9	0.281695	0.382193	1.64651	1.57992
ENSG00000010030	ETV7	0.142291	1.49054	2.0671	0.060655
ENSG00000010072	SPRTN	0.00337324	0.0661301	0.85808	0.976987
ENSG00000010165	METTL13	0.933024	0.26498	0.00398546	0.00969775
ENSG00000010219	DYRK4	0.158694	0	0	0.944289
ENSG00000010244	ZNF207	0	0.206729	0	2.31995
ENSG00000010256	UQCRC1	0.343147	0.578435	0.0991857	0.0312084
ENSG00000010270	STARD3NL	0.576573	0.155067	0	1.36937
ENSG00000010278	CD9	0	0.332598	0.0853569	0
ENSG00000010292	NCAPD2	0.104531	0.248524	0.135926	3.20476
ENSG00000010295	IFFO1	0.05005	0.383911	1.82909	0.0307865
ENSG00000010310	GIPR	0.608229	0.829864	1.45491	0.712522
ENSG00000010318	PHF7	0	0.50131	0	0.919459
ENSG00000010322	NISCH	0.00841462	0	0.218877	0.264777
ENSG00000010361	FUZ	0	0.123145	0	1.07022
ENSG00000010539	ZNF200	0	0.340803	0.102037	0
ENSG00000010610	CD4	0.180527	2.08651	1.24902	0.023589
ENSG00000010626	LRRC23	0.704593	0	0.0174692	0.666016
ENSG00000010704	HFE	0.52527	0.682803	2.23732	1.81954
ENSG00000010803	SCMH1	0.0781777	1.30088	0	1.28231
ENSG00000010810	FYN	0.407432	0	0.342457	0
ENSG00000010818	HIVEP2	1.90389	0.813279	0.67279	2.20162
ENSG00000010932	FMO1	0.224824	0.278074	0.540608	1.10902
ENSG00000011007	TCEB3	0.201228	1.2353	0.192844	2.39646
ENSG00000011009	LYPLA2	0.38372	0.0381212	0.0818535	0.479033
ENSG00000011021	CLCN6	0.358982	0.594718	1.06987	1.87697
ENSG00000011028	MRC2	0.264791	1.35167	0.243266	0.638825
ENSG00000011105	TSPAN9	0.401845	0.470113	1.52654	0.560963
ENSG00000011114	BTBD7	0.0706716	0.207484	0.56289	0.184013
ENSG00000011132	APBA3	0	0.148498	0.237027	0
ENSG00000011143	MKS1	0	0.0688545	0.627269	0
ENSG00000011198	ABHD5	0.495604	1.12708	0.389693	1.71042
ENSG00000011243	AKAP8L	0.204911	0	0	1.37859
ENSG00000011258	MBTD1	0.0852883	0.937732	0.122396	2.03572
ENSG00000011260	UTP18	0.327221	0	0.019242	1.85645
ENSG00000011275	RNF216	0.369161	0	0	0.0698454
ENSG00000011295	TTC19	0	0.570957	0.410422	2.13984
ENSG00000011304	PTBP1	0.180582	1.10169	0.279849	1.48955
ENSG00000011332	DPF1	0	1.23624	0.0845906	0
ENSG00000011376	LARS2	0.0254269	0.746432	0.294166	2.5574
ENSG00000011405	PIK3C2A	0.594621	0.733379	2.17816	0.508121
ENSG00000011422	PLAUR	0	1.6489	0.0868534	0.586669
ENSG00000011426	ANLN	0.193602	0	0.53446	0
ENSG00000011451	WIZ	0	0.035237	0.14138	0.830335
ENSG00000011454	RABGAP1	0.38111	0.456902	0.108866	0.0408445
ENSG00000011478	QPCTL	0	0.522282	0	0.281534
ENSG00000011485	PPP5C	1.29118	0	0.458363	0.00302792
ENSG00000011523	CEP68	0.0274848	1.31272	0.0477579	0.665046
ENSG00000011566	MAP4K3	0.221932	0.184807	2.10092	0.113082
ENSG00000011590	ZBTB32	0	0.00797088	1.91529	0.939818
ENSG00000011638	TMEM159	0.023852	0	2.86705	0.158454
ENSG00000012048	BRCA1	0	0.490633	0	0.642254
ENSG00000012061	ERCC1	0.105339	0	0	0.275521
ENSG00000012124	CD22	0.595894	1.07364	1.16205	2.44469
ENSG00000012232	EXTL3	0.276445	0.445302	0.234637	3.41137
ENSG00000012660	ELOVL5	0.370633	0.159998	0.618738	2.30536
ENSG00000012779	ALOX5	0.11744	0.089278	2.30334	0.592152
ENSG00000012822	CALCOCO1	0.61713	0	0	0.0441711
ENSG00000012963	UBR7	0.208093	0.197689	1.47758	1.64694
ENSG00000012983	MAP4K5	0.174267	0.0994852	1.22114	2.22649
ENSG00000013016	EHD3	1.61438	0.278549	0.147495	0
ENSG00000013275	PSMC4	0.57193	0.569709	0.345526	0.343789
ENSG00000013288	MAN2B2	0.448058	0.442885	0.214929	0.171418
ENSG00000013306	SLC25A39	1.4787	0.42621	0.30156	0.29417
ENSG00000013364	MVP	0	0.214007	0	0.57383
ENSG00000013374	NUB1	0	0.26943	2.51491	0.0870239
ENSG00000013375	PGM3	0.161163	0.126522	1.62863	2.68491
ENSG00000013392	RWDD2A	0.0560011	0.277	2.34556	1.21428
ENSG00000013441	CLK1	0.169137	0	0.0634962	0
ENSG00000013503	POLR3B	1.08013	0	0.0485484	0.900283
ENSG00000013523	ANGEL1	0	0.204965	0.507726	2.24617
ENSG00000013561	RNF14	0.408564	0.703668	0.0288362	0
ENSG00000013573	DDX11	0	0.185184	0.0396706	0.57897
ENSG00000013583	HEBP1	1.47457	0.147833	0.0186217	0.99254
ENSG00000013588	GPRC5A	1.14923	1.16603	1.79604	1.5284
ENSG00000013725	CD6	0	0.326754	0.641621	0
ENSG00000013810	TACC3	0.49152	1.16075	0.512571	1.5074
ENSG00000014123	UFL1	0.480707	0.277917	0.82655	2.42039
ENSG00000014138	POLA2	0.864447	0.151561	0.249792	0.938771
ENSG00000014164	ZC3H3	0	0.331896	0	0.868171
ENSG00000014216	CAPN1	0.000444379	0.0454718	0.404777	1.74424
ENSG00000014257	ACPP	0.674318	0.342101	0.507174	0.196353
ENSG00000014641	MDH1	0.00103894	0	0.550006	1.77196
ENSG00000014824	SLC30A9	0	0.0381974	0.474026	0.370114
ENSG00000014914	MTMR11	0.169814	1.52008	0.293759	1.15221
ENSG00000014919	COX15	0.596368	0.240392	0.519106	2.88564
ENSG00000015133	CCDC88C	0	0.0134662	0.0149396	2.25883
ENSG00000015153	YAF2	0.278255	0.25968	0.342223	2.04593
ENSG00000015171	ZMYND11	0.112499	0.707667	0.700579	0.0123258
ENSG00000015475	BID	0	0.17774	0.39732	0
ENSG00000015479	MATR3	0	0.198397	0.514031	2.65886
ENSG00000015532	XYLT2	0.142766	0.889342	1.6534	0.0345064
ENSG00000015676	NUDCD3	0	0.168687	0	1.77964
ENSG00000016391	CHDH	1.24763	0.16987	0.0890816	1.64412
ENSG00000016864	GLT8D1	0	0.182753	0.565863	1.94252
ENSG00000017260	ATP2C1	0	0.356099	0.342688	1.35081
ENSG00000017427	IGF1	0.117514	0.555854	1.12938	1.80559
ENSG00000017797	RALBP1	0.412117	1.21652	0.346856	0.0850755
ENSG00000018189	RUFY3	0.570689	2.81294	0.679847	0.946466
ENSG00000018408	WWTR1	0.509354	0.517654	1.50961	3.0881
ENSG00000018510	AGPS	0.0362219	0.0785972	0.417866	1.79624
ENSG00000018699	TTC27	0.144183	0.136189	1.15045	1.81762
ENSG00000018869	ZNF582	0	1.30347	0.215543	1.6182
ENSG00000019485	PRDM11	1.11313	0.732797	0.930315	0.556156
ENSG00000019582	CD74	0.461527	2.22142	0.44298	2.59604
ENSG00000019995	ZRANB1	0.280134	0.301077	1.16561	1.65145
ENSG00000020129	NCDN	0.0245981	0.0779383	0.27096	0.180086
ENSG00000020256	ZFP64	0.229788	0	0.177707	0
ENSG00000020426	MNAT1	0.230644	0.132065	0.186039	2.91898
ENSG00000020577	SAMD4A	0.220765	1.07474	2.58496	0.31694
ENSG00000020633	RUNX3	0.324206	0.411476	0.578969	1.26418
ENSG00000020922	MRE11A	0.101533	0.0187141	0.290686	2.20822
ENSG00000021300	PLEKHB1	0.204147	1.22105	0.209431	2.0342
ENSG00000021355	SERPINB1	0.207813	0.358113	2.32616	0.625195
ENSG00000021574	SPAST	0.0405009	0.00622775	1.03544	0.846577
ENSG00000021645	NRXN3	0.121613	0.0410684	0.0351004	1.02328
ENSG00000021776	AQR	0.0465447	0	0	1.51792
ENSG00000021826	CPS1	0	0.427172	2.34585	0.666505
ENSG00000022277	RTFDC1	0	0.00967455	0.750342	0
ENSG00000022556	NLRP2	0.0239668	0.0434267	0.340968	0.664404
ENSG00000022567	SLC45A4	0	0.345125	0	0.239158
ENSG00000022840	RNF10	0.194015	1.34605	0.309235	2.33418
ENSG00000022976	ZNF839	0	0.593015	0.451226	0
ENSG00000023041	ZDHHC6	0	0.482844	0	0.55781
ENSG00000023171	GRAMD1B	0.485869	0.156556	3.22964	0
ENSG00000023191	RNH1	0.781218	0.361937	0.241734	0.296329
ENSG00000023228	NDUFS1	0.22703	0.613551	0.542905	0.230789
ENSG00000023287	RB1CC1	0.618159	0.360877	0.988504	1.9161
ENSG00000023318	ERP44	0	1.06741	0	0.131893
ENSG00000023330	ALAS1	0.261393	1.84617	0.0331591	0.0110289
ENSG00000023445	BIRC3	0.0995134	0.348604	2.16255	0.679698
ENSG00000023516	AKAP11	0.732226	0.197056	0.30867	0
ENSG00000023572	GLRX2	1.10702	0.647797	0.0509809	0.0895698
ENSG00000023608	SNAPC1	0.309826	0.0442934	0.0785581	1.95639
ENSG00000023697	DERA	0.0371657	1.92956	0.0167802	0.00800212
ENSG00000023734	STRAP	0.499289	0.315047	0.46069	1.25436
ENSG00000023892	DEF6	0.458893	0.732979	0.143506	0
ENSG00000023902	PLEKHO1	0.727846	0.800999	0.962239	1.03316
ENSG00000023909	GCLM	0.708799	0.0379997	0	0.315026
ENSG00000024048	UBR2	0.0308535	1.82685	0.102645	0
ENSG00000024526	DEPDC1	0.199121	0.444082	1.06	1.40299
ENSG00000024862	CCDC28A	0	0.111142	0	1.08158
ENSG00000025039	RRAGD	0.414065	1.0193	3.10625	1.17983
ENSG00000025156	HSF2	0.127444	0.105345	0.249596	1.10704
ENSG00000025293	PHF20	0	0.0189497	0.415747	0.144489
ENSG00000025423	HSD17B6	0.635779	0.397869	0.0689165	0.0767101
ENSG00000025434	NR1H3	0.532334	0.146309	0.0176522	0.038311
ENSG00000025708	TYMP	0.599354	0.655135	0.719602	1.54751
ENSG00000025770	NCAPH2	0.385575	1.23744	0.255398	0.189925
ENSG00000025772	TOMM34	1.24816	0.41045	0	0.0235632
ENSG00000025796	SEC63	0	0.0939751	1.50042	2.50257
ENSG00000025800	KPNA6	0	0.0400052	0.018595	1.81123
ENSG00000026025	VIM	2.09985	0.449612	1.46125	0.260346
ENSG00000026036	RTEL1-TNFRSF6B	0.139886	0.336807	0.121304	0.0602013
ENSG00000026103	FAS	0.0409025	0.304311	0.7162	1.80637
ENSG00000026297	RNASET2	0.134848	0.0968013	1.60392	0.556752
ENSG00000026508	CD44	0.552697	0.328471	0.776406	0.244165
ENSG00000026652	AGPAT4	0.700646	1.52173	0.831087	1.30458
ENSG00000026751	SLAMF7	0.0282042	0.369633	2.62455	0
ENSG00000026950	BTN3A1	0.997534	0.19472	0.177789	0.807763
ENSG00000027001	MIPEP	0.0754629	0.0778302	1.18816	1.50297
ENSG00000027075	PRKCH	0.397367	1.69783	1.94437	0.190513
ENSG00000027697	IFNGR1	1.85297	0.66754	0.496668	0.490093
ENSG00000027847	B4GALT7	0.0286436	0.000757761	0.759986	0.186366
ENSG00000027869	SH2D2A	1.51872	1.33747	0.80362	0.75798
ENSG00000028116	VRK2	0.153442	0.249864	0.328804	1.87496
ENSG00000028137	TNFRSF1B	0.138261	0	0.0738513	2.43482
ENSG00000028203	VEZT	0.0321817	0.165865	1.61702	0.0472753
ENSG00000028277	POU2F2	1.71541	0.253024	0	0.137747
ENSG00000028310	BRD9	0.0700129	0	0	2.03316
ENSG00000028528	SNX1	0.364008	0.351342	0.993117	0.820967
ENSG00000028839	TBPL1	0.515407	0.515832	0.522205	0.520526
ENSG00000029153	ARNTL2	0	0.204353	0.4482	0
ENSG00000029363	BCLAF1	0	0.0424029	0.574611	2.39557
ENSG00000029364	SLC39A9	0.433793	0	0.928625	0.160993
ENSG00000029534	ANK1	1.1629	0.962231	3.14544	0.458655
ENSG00000029639	TFB1M	0	0.423262	0	0.606495
ENSG00000029725	RABEP1	0	0.0285847	0.354321	0
ENSG00000030066	NUP160	0.00709172	0.0140414	0.39258	1.55064
ENSG00000030110	BAK1	0.842527	1.50939	0.845756	1.09411
ENSG00000030419	IKZF2	0.796133	0.8175	1.2042	0.755619
ENSG00000030582	GRN	0.169656	1.03817	0.139652	1.94065
ENSG00000031003	FAM13B	0	0.174087	0	0.503708
ENSG00000031081	ARHGAP31	0.348285	0.0465028	0.128291	1.64955
ENSG00000031691	CENPQ	1.04149	0.42239	0.301543	2.02137
ENSG00000031698	SARS	0.169129	1.01857	1.84877	0.107161
ENSG00000031823	RANBP3	0.135392	0.900082	0.0406089	0
ENSG00000032219	ARID4A	0.927966	0.734079	0.633115	1.84928
ENSG00000032389	TSSC1	0.123236	0.179225	1.05523	0.439645
ENSG00000032444	PNPLA6	0.0783645	0	0.103271	0.656653
ENSG00000032742	IFT88	0	0.886911	0	0.748881
ENSG00000033011	ALG1	0.285549	1.00942	0.127557	0.118922
ENSG00000033030	ZCCHC8	0.179644	0.872087	0.307106	0
ENSG00000033050	ABCF2	0.810078	0.184631	0	0.0208436
ENSG00000033100	CHPF2	0	0.00748137	0.358673	0
ENSG00000033122	LRRC7	0.0915062	0.310756	0	1.75792
ENSG00000033170	FUT8	0.669205	2.90379	0.542828	0
ENSG00000033178	UBA6	0	0.0396542	0	2.10094
ENSG00000033327	GAB2	0.211023	0.202529	2.39345	0.113782
ENSG00000033627	ATP6V0A1	0	0.796664	0	0.636444
ENSG00000033800	PIAS1	1.09802	0.00451336	0	0.643707
ENSG00000033867	SLC4A7	0	0.250136	0.758702	0
ENSG00000034152	MAP2K3	0.746933	0.132571	0.511383	0.0265989
ENSG00000034510	TMSB10	1.0211	0.0888995	1.32674	0
ENSG00000034533	ASTE1	0.874892	0	0.0154285	0.822985
ENSG00000034677	RNF19A	0	0.291846	0.0682207	0.79596
ENSG00000034693	PEX3	0.282852	0.769184	0.222295	1.98758
ENSG00000034713	GABARAPL2	0	0.0466533	0.371909	0.822162
ENSG00000035115	SH3YL1	0.0408079	0.74239	0.0826848	1.82777
ENSG00000035141	FAM136A	0.877688	0.369002	0.115612	3.3759
ENSG00000035403	VCL	0.806415	1.39505	2.85066	0.824736
ENSG00000035499	DEPDC1B	0.259564	0.671201	0.280545	1.1102
ENSG00000035664	DAPK2	0.180327	0	0	0.13739
ENSG00000035681	NSMAF	0.582424	1.31228	0.396557	2.5892
ENSG00000035687	ADSS	0.0145057	0	0.18969	1.20895
ENSG00000035720	STAP1	0	2.22721	0	0.00448936
ENSG00000035928	RFC1	0.368673	0.486217	0.867141	0.887158
ENSG00000036054	TBC1D23	0.00225405	0.0348805	0.40447	2.53684
ENSG00000036257	CUL3	0	0.0412392	0.0399523	1.27882
ENSG00000036448	MYOM2	0.44576	1.26863	0.188331	0.0925434
ENSG00000036549	ZZZ3	0.3253	0.21227	0.683866	1.24194
ENSG00000036828	CASR	0.221365	0.624608	0.608428	1.87879
ENSG00000037042	TUBG2	0	2.60918	0.0442131	0
ENSG00000037241	RPL26L1	0.924668	0.054288	0	0.240989
ENSG00000037474	NSUN2	0.334643	0.0872744	0.505291	2.81282
ENSG00000037637	FBXO42	0	0.228881	0	0.319202
ENSG00000037749	MFAP3	0.184398	0.287574	0.506687	2.08293
ENSG00000037757	MRI1	0	0.0508543	0.414014	0.836044
ENSG00000037897	METTL1	0.580085	0.551806	0.734792	1.23859
ENSG00000038002	AGA	0.921285	0.147856	0.00906789	0.326479
ENSG00000038210	PI4K2B	0.213211	1.18187	0.292866	1.7266
ENSG00000038219	BOD1L1	0.63677	0	0	0.397797
ENSG00000038274	MAT2B	0	0.531296	0	0.591212
ENSG00000038358	EDC4	0	0.254303	0.0362767	2.51541
ENSG00000038382	TRIO	0.756055	1.06668	2.12549	0.607103
ENSG00000038427	VCAN	2.018	1.7288	0.278522	0.0717604
ENSG00000038532	CLEC16A	0.154569	2.47468	0.0880502	0.0736461
ENSG00000039068	CDH1	0.517386	0.592547	1.79992	1.43239
ENSG00000039123	SKIV2L2	0	0.0253083	0.200386	0.816749
ENSG00000039319	ZFYVE16	0.662793	0.231586	0.0527829	0.11796
ENSG00000039523	FAM65A	0.0204726	0.163044	0.999589	0.168669
ENSG00000039560	RAI14	0	0.302131	1.3775	0
ENSG00000039650	PNKP	0	0.0913191	0.0284996	0.37672
ENSG00000040199	PHLPP2	0.014107	1.02059	0.112709	1.49911
ENSG00000040275	SPDL1	0.64137	0.0431948	0.00168439	1.86664
ENSG00000040341	STAU2	0.742128	0.298539	0.231713	2.0086
ENSG00000040487	PQLC2	0.73742	1.54579	0.888837	1.54242
ENSG00000040531	CTNS	0	1.23297	0.655443	0
ENSG00000040608	RTN4R	0.288017	0.338927	1.38452	1.54508
ENSG00000040633	PHF23	0.467499	0.33048	0.603967	1.83557
ENSG00000040933	INPP4A	0.0676168	1.88258	0.14063	0.110136
ENSG00000041357	PSMA4	0.603734	0.0125817	0	1.06646
ENSG00000041802	LSG1	0.692235	0.541341	0.652995	0.801393
ENSG00000041880	PARP3	0.26001	0.241643	0.276824	1.01581
ENSG00000041988	THAP3	0	0.89622	0	0.161271
ENSG00000042088	TDP1	0.261039	1.10899	0.282664	1.36142
ENSG00000042286	AIFM2	1.64648	0.227695	0.144084	0.177266
ENSG00000042317	SPATA7	0.375682	0.19569	0.201689	1.30201
ENSG00000042429	MED17	0	1.14412	0.112941	1.38598
ENSG00000042445	RETSAT	0.493931	0.794119	0.703836	0.348771
ENSG00000042493	CAPG	0	0.24917	1.05836	0
ENSG00000042753	AP2S1	0.501288	0.231165	0.165207	0.0634807
ENSG00000043093	DCUN1D1	0	0.00943728	0.00349075	0.193679
ENSG00000043143	JADE2	0	0.48323	0	2.08238
ENSG00000043462	LCP2	0.295156	2.2288	0.13693	0
ENSG00000043514	TRIT1	0.473739	0.436685	0.137991	0.0822217
ENSG00000043591	ADRB1	1.16627	0.0358832	0	0.133747
ENSG00000044090	CUL7	1.23355	0.112629	1.41638	0.0859497
ENSG00000044115	CTNNA1	0	0.0780985	1.83278	1.02254
ENSG00000044459	CNTLN	1.15436	1.265	1.87218	0.899665
ENSG00000044574	HSPA5	0.739	1.42074	2.21993	0.533322
ENSG00000046604	DSG2	0.444574	0.326833	0.282184	3.39319
ENSG00000047056	WDR37	0.25646	0.25684	0.758087	1.00063
ENSG00000047188	YTHDC2	0.283688	0.910456	0.142274	1.95509
ENSG00000047249	ATP6V1H	0	0.0388317	0.660625	0
ENSG00000047315	POLR2B	0	0.128291	0	0.543255
ENSG00000047346	FAM214A	0.0598269	0	0.069093	0
ENSG00000047365	ARAP2	1.21594	2.10353	1.47393	1.07281
ENSG00000047410	TPR	0.635178	0.502153	0.523391	1.68657
ENSG00000047578	KIAA0556	0	0.00633338	0.0723795	1.34385
ENSG00000047579	DTNBP1	0	0.13898	0	2.16501
ENSG00000047621	C12orf4	0.0737792	0.100435	0.100036	2.84308
ENSG00000047849	MAP4	0.0823432	0.519824	0.0161786	1.5201
ENSG00000047932	GOPC	0.0340118	1.47878	0.0379615	0.526188
ENSG00000048028	USP28	0	1.50022	0	0.18261
ENSG00000048052	HDAC9	1.32832	2.4204	1.45651	1.31597
ENSG00000048140	TSPAN17	0.730719	0.828829	0.662867	1.52838
ENSG00000048162	NOP16	0.593445	0	0	1.01836
ENSG00000048392	RRM2B	6.49048e-05	0.0950189	0.342219	2.43316
ENSG00000048405	ZNF800	0	0.0231417	0.648898	0
ENSG00000048462	TNFRSF17	0.361499	0.782684	0.547104	0.309845
ENSG00000048471	SNX29	1.20166	1.31008	1.11225	0.997529
ENSG00000048540	LMO3	0.0173375	1.42316	0.0150224	0.0251662
ENSG00000048544	MRPS10	0	0.209005	0.42357	2.03111
ENSG00000048649	RSF1	0.43526	0	0.0851549	0
ENSG00000048707	VPS13D	0.177991	0.140763	0.0603116	3.21144
ENSG00000048740	CELF2	0.506772	0.558407	0.0942252	0
ENSG00000048828	FAM120A	0.225962	0.0903499	0.168159	0.0541568
ENSG00000048991	R3HDM1	0.0888671	0.144453	1.52746	0.197897
ENSG00000049089	COL9A2	1.08069	0	0.710656	0
ENSG00000049167	ERCC8	0.28904	0.531638	0.254338	0.948463
ENSG00000049192	ADAMTS6	2.23672	0.264968	0.0982112	1.27512
ENSG00000049239	H6PD	0.705111	0.296476	0.116726	2.1926
ENSG00000049245	VAMP3	0	0.636523	0.215437	0.94007
ENSG00000049246	PER3	0	0.110927	0	1.46153
ENSG00000049249	TNFRSF9	0.662119	1.33664	0.528873	0.562412
ENSG00000049449	RCN1	0.735768	0.525389	0.386062	3.02706
ENSG00000049541	RFC2	0.735948	0.100027	0.925121	0.103309
ENSG00000049618	ARID1B	0.869776	1.18767	0.560159	2.96346
ENSG00000049656	CLPTM1L	0.0312972	1.95247	0.407397	0
ENSG00000049759	NEDD4L	0.518288	1.39796	0.251997	0.176941
ENSG00000049860	HEXB	0	1.07289	0.0934436	1.43412
ENSG00000049883	PTCD2	0	1.84426	0	0.0215234
ENSG00000050130	JKAMP	0.281005	0.0549212	0	2.38909
ENSG00000050327	ARHGEF5	0.827059	0.649662	0.443697	2.95914
ENSG00000050344	NFE2L3	1.26857	0.415514	0.196018	0.756093
ENSG00000050393	MCUR1	0	0.481146	0.495898	0
ENSG00000050405	LIMA1	0.833765	1.42883	0.570516	0.474254
ENSG00000050426	LETMD1	0.0478911	0.192094	0.182035	2.10873
ENSG00000050438	SLC4A8	0.701657	0.947716	1.50942	0.573119
ENSG00000050730	TNIP3	0.35826	0.000925724	1.27818	0.00969314
ENSG00000050748	MAPK9	0.048478	0	0.101124	1.46971
ENSG00000050820	BCAR1	0.843076	0.819363	2.00418	0.978176
ENSG00000051009	FAM160A2	0.553897	0.502773	0.395474	0.413225
ENSG00000051108	HERPUD1	0.215267	0.45743	3.34927	0.0429947
ENSG00000051180	RAD51	1.43289	0.03363	0	0.0524895
ENSG00000051341	POLQ	0	0.643412	0	0.309788
ENSG00000051382	PIK3CB	0	0.787001	0.73308	0
ENSG00000051523	CYBA	0.0185971	0	0.771419	0.983176
ENSG00000051596	THOC3	0.567837	0.782443	0.316231	0.275682
ENSG00000051620	HEBP2	0.448071	0.312359	0.952243	3.17453
ENSG00000051825	MPHOSPH9	0.130188	0.713759	0.0992577	1.82685
ENSG00000052723	SIKE1	0.0569414	0.141022	0.884594	0.727259
ENSG00000052749	RRP12	0.173843	0.525402	0.642512	2.58624
ENSG00000052795	FNIP2	0.97892	1.2654	0.684043	1.27056
ENSG00000052802	MSMO1	1.04958	0.524553	0.545273	3.59289
ENSG00000052841	TTC17	0.434367	0.379748	0.690941	1.77127
ENSG00000053254	FOXN3	1.78229	0.80585	0.396792	0.269004
ENSG00000053371	AKR7A2	0.181091	0.276498	0.0203922	0
ENSG00000053372	MRTO4	1.38631	0.28222	0.278144	1.52025
ENSG00000053438	NNAT	1.37177	0.480066	0.0608401	0
ENSG00000053501	USE1	0	0.404551	0	0.21881
ENSG00000053702	NRIP2	0.60582	0	0	0.254456
ENSG00000053747	LAMA3	0.477509	2.07911	0.0496656	0.0460591
ENSG00000053770	AP5M1	0	0.0516588	0	1.48206
ENSG00000053900	ANAPC4	0	0.102284	0.313892	2.12954
ENSG00000053918	KCNQ1	1.08028	1.87632	0.817776	2.12566
ENSG00000054116	TRAPPC3	0.883844	0.684923	0.282928	0.275568
ENSG00000054118	THRAP3	0	0.522097	0	0.528766
ENSG00000054148	PHPT1	0.0295784	0	1.08755	1.30421
ENSG00000054179	ENTPD2	0.94376	0.813942	0.68605	2.22758
ENSG00000054219	LY75	0.0559319	0.0308674	1.26183	2.40329
ENSG00000054267	ARID4B	1.40698	1.00215	1.55201	0.507324
ENSG00000054277	OPN3	0.908457	1.1015	1.0432	0.868665
ENSG00000054282	SDCCAG8	0.0744677	1.10062	0.0754178	2.09055
ENSG00000054392	HHAT	0.50357	1.63962	0.522146	0.559138
ENSG00000054523	KIF1B	0.455934	0.513405	1.76796	1.85597
ENSG00000054611	TBC1D22A	0.000520327	0.0105436	0.1055	0.066672
ENSG00000054654	SYNE2	0.468122	0.571946	1.44112	0.649778
ENSG00000054690	PLEKHH1	0.541105	0.29125	1.9894	0.25533
ENSG00000054965	FAM168A	2.06264	0.235887	0.153628	1.57676
ENSG00000054967	RELT	0	0.471859	0	0.146641
ENSG00000054983	GALC	0.112701	1.11942	0.0791105	0.763572
ENSG00000055044	NOP58	0.240683	0.516255	0.240962	3.52093
ENSG00000055070	SZRD1	0.00248601	0.0367835	0.445597	2.64831
ENSG00000055130	CUL1	0.0224795	0	0.747239	0.958278
ENSG00000055147	FAM114A2	0.00776257	0.0105066	1.47907	0.530186
ENSG00000055163	CYFIP2	0	0.0517651	0.44593	2.44379
ENSG00000055208	TAB2	1.93978	0.230044	1.4578	0.0628509
ENSG00000055211	GINM1	1.30382	1.27382	0.937814	2.83028
ENSG00000055332	EIF2AK2	0.832884	0.678589	0.614804	0.727107
ENSG00000055483	USP36	0	0.13976	1.23619	1.8263
ENSG00000055609	KMT2C	0.865919	0	0	0.142761
ENSG00000055732	MCOLN3	0.0325046	0.070528	0.196104	1.27421
ENSG00000055917	PUM2	0.041786	0.106538	0.352021	0.225098
ENSG00000055950	MRPL43	0.952034	0.321268	0.213237	0.223959
ENSG00000055957	ITIH1	0.266858	0.451234	1.31062	0.744677
ENSG00000056050	C4orf27	0.149539	0	0	1.53303
ENSG00000056097	ZFR	0.513038	0.0797444	1.89504	0
ENSG00000056558	TRAF1	0.404828	0.631044	1.60182	1.14248
ENSG00000056586	RC3H2	0.560168	0.925893	0.155601	0.0433328
ENSG00000056661	PCGF2	0.515285	0.811522	3.19139	0.282481
ENSG00000056736	IL17RB	1.08881	0.980068	0.670918	0.754017
ENSG00000056972	TRAF3IP2	1.0611	0.901586	0.831508	1.37198
ENSG00000057019	DCBLD2	0.873145	0.839608	1.21298	1.60127
ENSG00000057252	SOAT1	0.1298	0.0520918	1.74089	0.0410713
ENSG00000057294	PKP2	0	1.35056	0.054363	0.0812571
ENSG00000057608	GDI2	0.187269	0.684391	0.448839	0.143152
ENSG00000057657	PRDM1	0.906214	1.08805	1.11091	0.764792
ENSG00000057663	ATG5	1.23382	0.265215	0.0689905	2.3536
ENSG00000057704	TMCC3	1.46921	0.632979	0.611407	1.64001
ENSG00000057757	PITHD1	0.72904	0.833465	0.633049	1.76649
ENSG00000057935	MTA3	0.457992	0	0.0623021	0
ENSG00000058056	USP13	0.0324769	0.00694925	0.577012	0.308679
ENSG00000058063	ATP11B	0	0.602367	0.999194	0
ENSG00000058091	CDK14	0.0276589	0	1.31907	0
ENSG00000058262	SEC61A1	0.372968	0.882441	1.9978	0.278467
ENSG00000058272	PPP1R12A	0.198261	0.880992	0.169702	1.37665
ENSG00000058335	RASGRF1	0	0.844535	0.333787	0
ENSG00000058453	CROCC	1.0837	0.65045	2.57487	1.21437
ENSG00000058600	POLR3E	0.0387189	0.0727365	0.234367	2.51223
ENSG00000058668	ATP2B4	0.287014	1.87696	0.937384	0.105805
ENSG00000058673	ZC3H11A	0.615614	0.685417	0.64883	1.25576
ENSG00000058729	RIOK2	0.492147	0.768374	0.383165	3.05022
ENSG00000058799	YIPF1	0.667006	0.407488	0.213729	0.193855
ENSG00000058804	NDC1	0.201058	1.40681	0.331977	1.09053
ENSG00000058866	DGKG	0	0.43255	0.144333	1.68192
ENSG00000059122	FLYWCH1	0.0376192	0	0.312242	0
ENSG00000059145	UNKL	0.399475	1.29072	1.07713	0.368429
ENSG00000059377	TBXAS1	0.0163254	0.272327	3.19646	0
ENSG00000059378	PARP12	0.128215	1.58229	2.36974	0.139728
ENSG00000059573	ALDH18A1	0.0451209	0.919262	0.691663	0
ENSG00000059588	TARBP1	0.272051	0.823347	0.209582	0.942237
ENSG00000059691	PET112	0.0326614	1.19332	0.02502	1.57576
ENSG00000059728	MXD1	0	0.4574	0.0132845	2.7494
ENSG00000059758	CDK17	0.405319	0.108226	0.653089	0.126076
ENSG00000059769	DNAJC25	0.0149153	0.0173973	1.50196	1.8895
ENSG00000059804	SLC2A3	0	0.635563	0.89221	0.00200626
ENSG00000059915	PSD	0.114894	0.0204449	0.405933	0.130893
ENSG00000060069	CTDP1	0.649667	0.31266	0.245637	0.114917
ENSG00000060138	YBX3	0.308643	1.78673	0.352327	2.70624
ENSG00000060237	WNK1	0.595091	0.0910178	0.190794	1.92486
ENSG00000060339	CCAR1	0.0300503	0.020791	0.227085	2.25232
ENSG00000060491	OGFR	0.152025	0	0.113107	0
ENSG00000060558	GNA15	0	0.0466089	0.14321	1.43141
ENSG00000060642	PIGV	0.710733	1.04835	0.532577	2.48274
ENSG00000060656	PTPRU	1.29154	0.0664356	0.022499	0.0178507
ENSG00000060688	SNRNP40	1.07401	0.238749	0.239245	0.130609
ENSG00000060709	RIMBP2	0.0834594	2.37385	0.209021	0.505608
ENSG00000060749	QSER1	0.619951	0.96125	0.881638	0.461729
ENSG00000060762	MPC1	0	0.144358	0	0.770217
ENSG00000060971	ACAA1	0.108109	0.25194	0.764158	0.286463
ENSG00000060982	BCAT1	0.787056	2.42285	1.07502	0.506641
ENSG00000061273	HDAC7	0.556408	1.14521	3.13647	0.534501
ENSG00000061656	SPAG4	0	1.00766	0.474794	0
ENSG00000061676	NCKAP1	0	0.0929084	1.62572	2.28126
ENSG00000061794	MRPS35	0.979705	0.547209	0.300786	2.42878
ENSG00000061918	GUCY1B3	1.36707	1.70511	3.2891	0.936904
ENSG00000061936	SFSWAP	0.874697	0.397473	0.476845	0.949523
ENSG00000061938	TNK2	0.00193978	0.0748741	0.761925	0.130899
ENSG00000061987	MON2	0.353348	0.300821	0.955827	1.63924
ENSG00000062194	GPBP1	0.65645	0.451222	0.647025	1.5517
ENSG00000062282	DGAT2	1.3562	1.04045	0.688988	0.801025
ENSG00000062370	ZNF112	0.278455	1.85214	0.0771035	0
ENSG00000062485	CS	0.345288	1.83654	0.410293	0.621458
ENSG00000062524	LTK	0	0.803473	0.11366	0.937164
ENSG00000062582	MRPS24	0.621263	0.085732	0.625262	0.104046
ENSG00000062598	ELMO2	0.050529	0	0.048334	1.92715
ENSG00000062650	WAPAL	0	0.306185	0.0166168	1.44278
ENSG00000062716	VMP1	0	0.134929	0.697999	2.88993
ENSG00000062725	APPBP2	0	0.259229	0.0337425	1.64437
ENSG00000062822	POLD1	0.121712	0.335105	0.261148	0.84002
ENSG00000063046	EIF4B	0.292258	0	1.64648	0
ENSG00000063127	SLC6A16	1.59622	0.220043	1.30106	0.274308
ENSG00000063169	GLTSCR1	0	0.151645	0	1.46716
ENSG00000063176	SPHK2	0	0.0568445	0.0585971	0.335494
ENSG00000063177	RPL18	0	0.0512976	1.01923	0.847514
ENSG00000063180	CA11	0.359492	0.0820179	0.0457828	2.83911
ENSG00000063241	ISOC2	0.488589	1.47345	1.49491	0.422384
ENSG00000063244	U2AF2	0.548573	1.4549	0.603438	1.2253
ENSG00000063245	EPN1	0.0459328	0.463291	0.101574	0.829192
ENSG00000063322	MED29	0	0.170607	0.0553694	2.87998
ENSG00000063438	AHRR	0.0996985	0	1.46027	1.14355
ENSG00000063761	ADCK1	0	0.0186306	0	0.0290257
ENSG00000063854	HAGH	0	0.508401	1.1638	0.0340633
ENSG00000063978	RNF4	0	0.422962	0	0.594417
ENSG00000064012	CASP8	0.481438	2.06244	0.601731	1.72793
ENSG00000064102	ASUN	0.177875	0.480419	0.590591	2.86415
ENSG00000064115	TM7SF3	1.42526	0.253364	0.0535437	0
ENSG00000064199	SPA17	0.295703	0.732187	0.168323	3.10972
ENSG00000064225	ST3GAL6	1.09847	1.50675	0.247908	0.0438223
ENSG00000064300	NGFR	0	0.024402	2.5131	0
ENSG00000064313	TAF2	0.49414	0.284061	1.08661	0.127362
ENSG00000064393	HIPK2	0.383738	0.850078	0.760583	2.71837
ENSG00000064419	TNPO3	0	0.618971	0.234793	0
ENSG00000064490	RFXANK	0.0660638	0.266976	0.0681236	0.307796
ENSG00000064545	TMEM161A	0.062806	0.117305	0.0686175	0.121971
ENSG00000064547	LPAR2	0.409869	2.038	0.584533	0.815103
ENSG00000064601	CTSA	0	1.96447	0.373629	0
ENSG00000064607	SUGP2	1.30681	0.185092	0.146758	0.688833
ENSG00000064651	SLC12A2	0.459352	1.82165	0.612009	1.3269
ENSG00000064652	SNX24	0	0.101657	1.40176	0.89282
ENSG00000064655	EYA2	0	1.25836	0.238315	0
ENSG00000064666	CNN2	0.444157	0.823682	0.287427	2.66315
ENSG00000064687	ABCA7	0.0513856	0.0523379	0.941274	1.51784
ENSG00000064703	DDX20	0.758338	0	0.117084	0
ENSG00000064726	BTBD1	0.0347439	0.140463	1.26858	1.55168
ENSG00000064763	FAR2	1.04705	1.57532	2.28498	0.805519
ENSG00000064787	BCAS1	1.14068	0.00714673	0.126421	1.02424
ENSG00000064886	CHI3L2	0.489396	0.342692	0.265616	2.81616
ENSG00000064932	SBNO2	0	0.0818685	0	1.36519
ENSG00000064933	PMS1	0	0.022802	0.0239429	2.84571
ENSG00000064961	HMG20B	0.312918	0.146345	0.260049	0.771702
ENSG00000064989	CALCRL	0.791865	1.22917	0.847402	2.05176
ENSG00000064995	TAF11	0	0.251714	0	1.53249
ENSG00000064999	ANKS1A	1.03613	0.450773	0.275636	1.36767
ENSG00000065000	AP3D1	0.303733	0.40173	0.426795	1.22278
ENSG00000065029	ZNF76	0.125588	0.0274179	0.101647	3.05871
ENSG00000065057	NTHL1	0.346242	0	0.244201	0
ENSG00000065060	UHRF1BP1	0.262364	0.0647037	0	0.0938845
ENSG00000065135	GNAI3	0	0.620634	0.141141	2.47576
ENSG00000065150	IPO5	0.2826	0.309198	0.601809	1.5034
ENSG00000065154	OAT	1.56774	1.38876	1.3398	1.52974
ENSG00000065183	WDR3	0	0.0189099	0	1.91486
ENSG00000065243	PKN2	0.050304	1.17719	0.0516194	1.10086
ENSG00000065268	WDR18	0.603319	0.240738	0.101708	0.0224056
ENSG00000065308	TRAM2	0.376098	2.25159	0.121019	0.518527
ENSG00000065320	NTN1	0.570619	0.549062	1.53638	1.95013
ENSG00000065328	MCM10	0.552743	1.13017	0.716954	1.2499
ENSG00000065357	DGKA	0.956404	1.50101	0.220591	0.240085
ENSG00000065413	ANKRD44	0.140483	0.378601	0.625528	2.93051
ENSG00000065427	KARS	0.74796	0.267837	0.183131	1.79938
ENSG00000065457	ADAT1	0	0.0016952	0.0303108	3.41479
ENSG00000065485	PDIA5	0.186685	0.199001	1.67323	0.6312
ENSG00000065491	TBC1D22B	1.08957	1.06228	2.28386	0.751346
ENSG00000065518	NDUFB4	0	0.587556	0.246162	0
ENSG00000065526	SPEN	0.439233	0.0441857	0.0249224	2.70735
ENSG00000065534	MYLK	0	0.668421	0	1.74355
ENSG00000065548	ZC3H15	0.0739133	0.2124	0.217178	3.09678
ENSG00000065559	MAP2K4	0.593107	0.022365	1.02448	0
ENSG00000065600	TMEM206	0.416275	0.465115	1.82565	0.261498
ENSG00000065613	SLK	0	0.380663	0.100058	0
ENSG00000065615	CYB5R4	0	0.173556	0.0569562	0
ENSG00000065665	SEC61A2	0.040807	0.234047	0.142663	1.88541
ENSG00000065809	FAM107B	0	0.398094	0	0.190159
ENSG00000065833	ME1	0	0.882972	0.0515251	0
ENSG00000065882	TBC1D1	3.4104	0.267495	0	0.0393707
ENSG00000065883	CDK13	0.429282	0.695179	0.663694	2.64001
ENSG00000065911	MTHFD2	0.533117	1.85194	2.37905	0.344603
ENSG00000065970	FOXJ2	0.698388	0.177274	0.061304	3.22583
ENSG00000065978	YBX1	0.405739	1.04401	0.905997	0.448528
ENSG00000065989	PDE4A	2.14595	0.217287	0.924561	0.166137
ENSG00000066027	PPP2R5A	0.506973	0.638149	1.22069	1.13472
ENSG00000066044	ELAVL1	0.571415	0.799198	0.713928	0.993029
ENSG00000066056	TIE1	0.659627	0.313386	0.498409	0.200241
ENSG00000066084	DIP2B	0.664302	1.07991	0.531768	0.617156
ENSG00000066117	SMARCD1	0.466931	0.271984	0.515788	2.41106
ENSG00000066135	KDM4A	0	0.50838	0	1.2205
ENSG00000066136	NFYC	1.39554	0.312419	0.992731	0.184485
ENSG00000066230	SLC9A3	0.907071	0.226281	0.0662005	0.268419
ENSG00000066279	ASPM	0	0.0490463	0.0782048	0
ENSG00000066294	CD84	0.132109	0.351534	0.184267	2.14725
ENSG00000066322	ELOVL1	0.38211	0.245517	0.795357	2.75821
ENSG00000066336	SPI1	0.0227084	0.00277825	0.787935	1.15377
ENSG00000066379	ZNRD1	0.35658	0.517101	0.452595	1.0966
ENSG00000066422	ZBTB11	0.238454	0	0.0196752	0.00970461
ENSG00000066427	ATXN3	0.202542	0.122795	0.776461	1.46875
ENSG00000066455	GOLGA5	0	0.0474671	2.32445	1.01351
ENSG00000066557	LRRC40	0.142535	0	0.00581436	3.00839
ENSG00000066583	ISOC1	0.193565	0.265284	0.714429	0.79053
ENSG00000066651	TRMT11	0	0.130318	0	2.51947
ENSG00000066654	THUMPD1	0.216549	0	0.0622912	0.224193
ENSG00000066697	MSANTD3	1.38219	1.0831	1.38755	1.67661
ENSG00000066739	ATG2B	0.237394	0.204222	0.554036	0.518258
ENSG00000066777	ARFGEF1	0.687324	0.733264	1.79787	0.811229
ENSG00000066827	ZFAT	0	0.329394	0.287172	0
ENSG00000066855	MTFR1	0	0.932309	0.371651	0
ENSG00000066923	STAG3	0.951946	0.919769	0.860649	0.827667
ENSG00000066926	FECH	0.759899	0.787116	0.596384	2.01378
ENSG00000066933	MYO9A	1.58703	0.379269	0.110473	0.683064
ENSG00000067057	PFKP	0.384567	0	0.206391	0
ENSG00000067064	IDI1	1.39469	0.248232	0.305361	0
ENSG00000067066	SP100	0.795985	0.678572	0.482328	2.42138
ENSG00000067082	KLF6	0	1.78939	0.0814006	0
ENSG00000067113	PPAP2A	0.156408	0.585744	0.070938	1.93668
ENSG00000067141	NEO1	0.859615	1.50201	1.00527	2.7002
ENSG00000067167	TRAM1	0	0.112535	0.795228	0
ENSG00000067182	TNFRSF1A	0.284976	1.15432	2.30764	0
ENSG00000067191	CACNB1	0.212829	0.210426	0.764617	0.764558
ENSG00000067208	EVI5	1.12207	0.175188	0.660338	0
ENSG00000067221	STOML1	0	0.609041	0.77873	0
ENSG00000067225	PKM	0.0722939	1.07626	0.672402	0
ENSG00000067248	DHX29	0	0.0281609	0.413191	2.13472
ENSG00000067334	DNTTIP2	0.0479675	0.211635	0.238405	3.29905
ENSG00000067365	METTL22	0.927491	0	0.160174	0
ENSG00000067369	TP53BP1	0.448279	0.20351	1.77113	0.132597
ENSG00000067533	RRP15	0.219972	0.0683379	0.0558799	3.62119
ENSG00000067560	RHOA	0.31119	1.22259	0.217024	0.919652
ENSG00000067596	DHX8	0.109485	0.208554	0.77652	1.42603
ENSG00000067606	PRKCZ	0.814387	0.689089	2.15716	0.484343
ENSG00000067704	IARS2	0.345641	0.353482	1.08031	1.01701
ENSG00000067836	ROGDI	0.167565	2.13391	0.110197	0.457679
ENSG00000067900	ROCK1	0.920162	0.722035	0.4973	2.19925
ENSG00000067955	CBFB	0.775465	0.569959	1.26392	3.18255
ENSG00000068001	HYAL2	0.596429	0.975397	0.292481	0.293503
ENSG00000068028	RASSF1	0.00731822	0	1.04789	0.60469
ENSG00000068079	IFI35	0	0.54222	0.532202	0
ENSG00000068097	HEATR6	0.383788	0.356506	1.23734	3.33498
ENSG00000068120	COASY	0.0685317	0.641129	0.109744	1.64476
ENSG00000068137	PLEKHH3	0.178465	0.192875	0.280682	1.66856
ENSG00000068305	MEF2A	0.773427	0.923235	0.468447	0.485518
ENSG00000068383	INPP5A	0.145231	1.38358	1.52421	0.0882332
ENSG00000068489	PRR11	0.250311	1.51883	0.487897	2.9842
ENSG00000068650	ATP11A	0.0641902	0.706305	0.120124	2.8751
ENSG00000068654	POLR1A	0.407552	0	0	1.3971
ENSG00000068697	LAPTM4A	2.27879e-06	0.279777	0	1.94246
ENSG00000068724	TTC7A	0.549779	0.475713	1.98827	0.346575
ENSG00000068745	IP6K2	0.0666961	0.163683	0.126024	0.0406828
ENSG00000068784	SRBD1	0.409725	0.393652	0.433757	1.65235
ENSG00000068793	CYFIP1	0.261699	0	1.06647	0
ENSG00000068796	KIF2A	0.0176249	0.112243	1.33753	0.161561
ENSG00000068831	RASGRP2	0.662331	0.484262	2.04784	0.874667
ENSG00000068878	PSME4	0.479225	0.251221	0.941066	2.67603
ENSG00000068885	IFT80	0.0962128	0.950985	0.142735	2.84705
ENSG00000068903	SIRT2	0	0.303901	0.658811	0
ENSG00000068912	ERLEC1	0.359847	0.217432	2.05955	0.743729
ENSG00000068971	PPP2R5B	0.948478	0	0.596911	0
ENSG00000068976	PYGM	0.0351131	0.0628833	0.803563	0.848501
ENSG00000069011	PITX1	0.137523	2.49408	0.0873955	0.205589
ENSG00000069020	MAST4	0.916189	1.21629	1.3088	1.06013
ENSG00000069248	NUP133	0.877608	0.03444	0.0255544	0.781985
ENSG00000069275	NUCKS1	0.453439	0.130373	0.141685	2.18223
ENSG00000069329	VPS35	0.0402902	0.255426	1.22926	2.36162
ENSG00000069345	DNAJA2	0.235214	0.31584	1.03873	0.912663
ENSG00000069399	BCL3	0	0.881502	0	0.176727
ENSG00000069424	KCNAB2	0.0677849	0	0.0750437	0
ENSG00000069493	CLEC2D	0.0764349	0.600181	0.0868104	1.09024
ENSG00000069667	RORA	1.35494	1.82773	1.34749	1.69707
ENSG00000069702	TGFBR3	0	0.101774	1.99081	0.0700372
ENSG00000069712	KIAA1107	0	0.631381	0.22541	2.34207
ENSG00000069812	HES2	0.686624	0.692432	2.12425	1.19418
ENSG00000069849	ATP1B3	2.02263	0.520076	0.549686	1.29842
ENSG00000069869	NEDD4	0.63449	0.593957	1.11544	1.0205
ENSG00000069943	PIGB	0.000908653	0.0015719	0	1.45387
ENSG00000069956	MAPK6	0.767068	0.546367	0.77656	1.75205
ENSG00000069966	GNB5	0.116521	0.992548	0.639312	0
ENSG00000069974	RAB27A	1.1368	1.3355	1.80362	1.32019
ENSG00000069998	CECR5	0.752631	0	0	0.604712
ENSG00000070010	UFD1L	0.12418	0.263427	0.204802	0.379749
ENSG00000070018	LRP6	0	0.433014	0.0606992	2.29569
ENSG00000070047	PHRF1	0	0.17546	0.0114582	1.02887
ENSG00000070061	IKBKAP	0.0137327	0	0.202138	2.25903
ENSG00000070081	NUCB2	0.351732	0.77772	2.63423	0.646885
ENSG00000070087	PFN2	0	0.0541909	0.100272	0.766865
ENSG00000070159	PTPN3	0.200905	1.97779	0.847055	0.298784
ENSG00000070190	DAPP1	0.21428	0	0.00850943	0.103048
ENSG00000070214	SLC44A1	0.0509085	0.719869	0.127604	2.01037
ENSG00000070269	TMEM260	0	1.67954	0	0.0613113
ENSG00000070366	SMG6	0	0.609657	0.0313055	1.673
ENSG00000070367	EXOC5	0.0101398	0.0669078	0.0967463	0.723824
ENSG00000070404	FSTL3	0.314051	0	0.474387	0
ENSG00000070413	DGCR2	0.436777	0.341331	0.51598	1.7957
ENSG00000070423	RNF126	0.232436	0	0.0517687	0.603846
ENSG00000070444	MNT	0.0998248	0.116171	0.0629823	2.34132
ENSG00000070476	ZXDC	0	0.852701	0	0.121037
ENSG00000070495	JMJD6	0	0.585247	0.178963	0
ENSG00000070501	POLB	0.0368026	0.095306	0.0443943	3.27699
ENSG00000070540	WIPI1	0	0.0607822	0.455785	1.05448
ENSG00000070610	GBA2	0	0.050829	1.22172	1.65902
ENSG00000070614	NDST1	0.324847	1.59886	0.359493	3.56052
ENSG00000070669	ASNS	0.243446	0.489582	2.73809	0
ENSG00000070718	AP3M2	0.0708505	1.18692	0.0526383	1.01725
ENSG00000070731	ST6GALNAC2	0.45002	0.827656	1.31009	1.61085
ENSG00000070756	PABPC1	0	0.0910941	0	0.145599
ENSG00000070759	TESK2	0.651575	0	0	0.136818
ENSG00000070761	C16orf80	0.249344	0	0.959534	0
ENSG00000070770	CSNK2A2	0.0236652	0.026054	1.39689	0.654984
ENSG00000070785	EIF2B3	0.460094	0.19389	0.210854	0.805481
ENSG00000070814	TCOF1	0.212556	0.832432	0.417558	1.15891
ENSG00000070831	CDC42	0.533731	0	0.941537	0
ENSG00000070882	OSBPL3	0.369574	2.25462	0.616481	1.90802
ENSG00000070915	SLC12A3	0	0.486043	0	0.66884
ENSG00000070950	RAD18	0	0.295883	0.38054	3.30003
ENSG00000070961	ATP2B1	0.278036	0.166731	2.72884	0
ENSG00000071051	NCK2	0.0131624	0.0144276	1.01557	1.63257
ENSG00000071054	MAP4K4	0.745866	0.794934	0.987962	0.845795
ENSG00000071073	MGAT4A	0.639459	1.27979	0.577462	2.17617
ENSG00000071082	RPL31	0.000954105	0.260853	0.0165498	1.44767
ENSG00000071127	WDR1	0.122742	0.214207	1.61499	1.56195
ENSG00000071189	SNX13	0.63042	0.688656	1.63491	0.851292
ENSG00000071205	ARHGAP10	0.033659	0.00479268	2.07114	0.0547299
ENSG00000071242	RPS6KA2	0.00663208	0.919866	0.0816529	1.62407
ENSG00000071243	ING3	0	0.108735	0.0474718	0.293511
ENSG00000071246	VASH1	1.12595	0.723049	1.01286	2.48002
ENSG00000071282	LMCD1	0.236783	1.66027	0.356681	1.71315
ENSG00000071462	WBSCR22	1.46861	0.187751	0.0318174	1.43011
ENSG00000071537	SEL1L	0.292972	0.34375	2.39737	0.0542819
ENSG00000071539	TRIP13	1.81528	0.198961	0.392285	0.607251
ENSG00000071564	TCF3	0.0693978	0.584987	0.17727	0.112981
ENSG00000071575	TRIB2	1.17401	0	0.0246639	0.862796
ENSG00000071626	DAZAP1	0.566173	0	0.390052	0
ENSG00000071655	MBD3	0.28012	0.422585	0.154264	0.195321
ENSG00000071794	HLTF	0.314952	0	0.110335	1.66758
ENSG00000071894	CPSF1	0	0.177816	0.0211614	0.930813
ENSG00000071909	MYO3B	0.747107	0.836685	0.513773	0.505494
ENSG00000071967	CYBRD1	1.82792	0.146388	1.46848	0.093785
ENSG00000071994	PDCD2	0.337904	0	0.656315	0
ENSG00000072042	RDH11	0.381047	0.35376	1.49615	0.466354
ENSG00000072062	PRKACA	0.248078	1.06782	0.344348	2.02568
ENSG00000072071	LPHN1	0.991009	0.168201	0.0444262	2.09071
ENSG00000072110	ACTN1	0	0.178224	3.59878	0
ENSG00000072121	ZFYVE26	0.235627	0.539499	0.751921	1.78816
ENSG00000072134	EPN2	0.686327	0.122924	2.25888	0
ENSG00000072135	PTPN18	0.161951	0.992183	0.44855	2.31604
ENSG00000072163	LIMS2	0.0174802	0.33724	0.783292	2.02406
ENSG00000072201	LNX1	0	0.566351	0.193467	1.65218
ENSG00000072210	ALDH3A2	0.540407	0.890291	0.787769	3.12381
ENSG00000072274	TFRC	0.247823	1.50434	1.54171	0.243642
ENSG00000072310	SREBF1	0.177618	0.29122	0.275573	1.01001
ENSG00000072364	AFF4	0.493197	0.0158432	0	0.810702
ENSG00000072401	UBE2D1	0	0.908776	0.98582	0
ENSG00000072415	MPP5	0.969084	0.445905	0.379894	0.631927
ENSG00000072518	MARK2	0.0699682	0.0568573	1.35335	2.64409
ENSG00000072571	HMMR	0.375669	0.45738	0.360543	2.11143
ENSG00000072609	CHFR	0.369223	0.32407	1.90631	0.431833
ENSG00000072682	P4HA2	0.866429	0.125971	2.80005	0.0771594
ENSG00000072694	FCGR2B	0.322327	0.5342	1.03993	1.09901
ENSG00000072736	NFATC3	0.0212117	0	0.245521	2.58279
ENSG00000072756	TRNT1	0.119877	0.08281	0.323911	2.75539
ENSG00000072778	ACADVL	0.19609	0.449967	0.449489	1.24544
ENSG00000072786	STK10	0.0794583	1.15993	0.760944	0
ENSG00000072803	FBXW11	0.35169	0.0493065	0.0287319	2.05187
ENSG00000072818	ACAP1	0.0183141	0	0.922601	2.26825
ENSG00000072832	CRMP1	1.12651	1.11456	2.30038	1.15861
ENSG00000072840	EVC	1.06095	1.32816	2.04976	1.60605
ENSG00000072849	DERL2	0.0575153	0.135205	1.4321	1.46117
ENSG00000072858	SIDT1	0.919674	0.987377	1.65462	1.11556
ENSG00000072864	NDE1	0	0.328058	0.108064	2.80048
ENSG00000072954	TMEM38A	1.82976	0.510432	0.394995	2.63387
ENSG00000072958	AP1M1	0.532304	0	0	0.0196352
ENSG00000073008	PVR	0.866475	1.52268	1.33223	1.77695
ENSG00000073050	XRCC1	0.188029	0.122766	0.350715	0.495359
ENSG00000073060	SCARB1	0.783447	0	0	0.757787
ENSG00000073111	MCM2	0.483601	0.470208	0.782051	1.35746
ENSG00000073150	PANX2	0.00129307	0.0151403	1.93048	1.71527
ENSG00000073169	SELO	0.119216	0.00649177	0.0181168	0.139114
ENSG00000073282	TP63	0.517893	2.23663	1.78525	0.756186
ENSG00000073331	ALPK1	0.709223	0.905063	1.73982	0.955144
ENSG00000073350	LLGL2	1.53981	0.853012	0.878663	0.652615
ENSG00000073417	PDE8A	0.48299	1.65177	0.108814	0
ENSG00000073536	NLE1	0.352936	0.401187	0.0153417	0
ENSG00000073578	SDHA	0.489309	0.272771	0.269669	0.492232
ENSG00000073584	SMARCE1	0	0.0722597	0.157884	2.58618
ENSG00000073605	GSDMB	0	0.711723	0	0.772134
ENSG00000073614	KDM5A	0.478464	0.0166308	0.0809877	2.00825
ENSG00000073711	PPP2R3A	1.28003	0.139814	0.155544	1.51339
ENSG00000073712	FERMT2	1.15554	1.18958	1.46541	1.20458
ENSG00000073737	DHRS9	0.139636	0	0.241701	1.73503
ENSG00000073803	MAP3K13	0	0.0150965	1.18733	0.0443638
ENSG00000073849	ST6GAL1	0	0.152741	0.140967	3.23813
ENSG00000073861	TBX21	0.3637	0.260264	1.22392	1.70016
ENSG00000073910	FRY	0.357504	3.31846	1.51284	0.171743
ENSG00000073921	PICALM	1.3156	0.170599	1.65779	0.106962
ENSG00000073969	NSF	0	0.439565	0.0892248	1.15142
ENSG00000074054	CLASP1	0	0.138876	0.0112032	2.19508
ENSG00000074071	MRPS34	0.879273	0.378785	0.0795012	0
ENSG00000074201	CLNS1A	0	0.0205839	0.0793517	1.92848
ENSG00000074219	TEAD2	1.24803	0.983171	2.30245	0.592559
ENSG00000074266	EED	0.659925	0.831543	1.04688	1.57493
ENSG00000074319	TSG101	0.350306	0.203479	0.229666	0.975878
ENSG00000074356	C17orf85	0.145888	0.126233	0.371018	3.12525
ENSG00000074370	ATP2A3	0.056863	0	0.971323	1.97304
ENSG00000074416	MGLL	0.32898	0.0719867	0.0136289	0.69452
ENSG00000074582	BCS1L	0.232659	0	0	1.27696
ENSG00000074603	DPP8	0	1.38163	0.0287104	0.162053
ENSG00000074621	SLC24A1	0.287574	0.882523	0.216719	0.649849
ENSG00000074657	ZNF532	1.19813	1.26503	1.75094	2.34777
ENSG00000074660	SCARF1	0.261789	1.712	2.76985	0.394362
ENSG00000074695	LMAN1	0	0.13593	2.72384	0.444077
ENSG00000074696	PTPLAD1	0.764908	0	0	1.21265
ENSG00000074706	IPCEF1	0	0.360031	1.90435	1.11368
ENSG00000074755	ZZEF1	0	0.0266943	0.061536	2.54387
ENSG00000074800	ENO1	0.108703	0	0	1.17138
ENSG00000074842	C19orf10	0.274167	0.377222	1.18173	0.407928
ENSG00000074855	ANO8	0.0474873	0	0.37599	2.29454
ENSG00000074935	TUBE1	0.329991	0.281403	0.99173	0.658203
ENSG00000074966	TXK	0.267363	0.349449	0.548895	1.11315
ENSG00000075089	ACTR6	0.244103	0	0.026616	2.18049
ENSG00000075131	TIPIN	0.94134	0.0351057	0.0759447	2.19916
ENSG00000075142	SRI	0.265075	0.571681	1.82824	0.126076
ENSG00000075151	EIF4G3	0.315523	0.137604	1.26529	0.00473518
ENSG00000075188	NUP37	0.147944	0.367398	0.0285609	0
ENSG00000075218	GTSE1	0.502395	0.888447	0.348797	2.63171
ENSG00000075234	TTC38	0.242414	0.0782418	0.0840904	3.39878
ENSG00000075239	ACAT1	0.796887	0.756951	0.940709	0.969095
ENSG00000075240	GRAMD4	0.381663	0.258198	2.46879	0.966841
ENSG00000075275	CELSR1	0.426872	1.00927	0.301117	1.20673
ENSG00000075292	ZNF638	0.736853	0.320632	0.609204	2.72079
ENSG00000075303	SLC25A40	0	0.347484	0.548985	0
ENSG00000075336	TIMM21	0.463195	0.606078	0.564257	2.29279
ENSG00000075340	ADD2	0	0.449281	0.0864737	0
ENSG00000075391	RASAL2	0	0.154436	0	1.05384
ENSG00000075399	VPS9D1	0.155899	0.233771	0.455791	1.06647
ENSG00000075407	ZNF37A	0.0414129	0.0799533	1.63089	0.661729
ENSG00000075413	MARK3	0	0.05001	0.0712288	2.80651
ENSG00000075415	SLC25A3	0.239009	0.367123	0.046897	0.0202123
ENSG00000075420	FNDC3B	0.677103	0.936053	0.636084	1.17092
ENSG00000075426	FOSL2	0.161984	0.402386	0.730958	2.14218
ENSG00000075539	FRYL	0.0179159	0.82199	0.925037	0
ENSG00000075568	TMEM131	1.89507	0.472335	0.510206	0
ENSG00000075618	FSCN1	0	0.155784	0	0.729218
ENSG00000075624	ACTB	0.00284437	0	0.397126	0
ENSG00000075643	MOCOS	0.927827	0.425378	0.826982	0.343877
ENSG00000075651	PLD1	1.22462	1.52832	3.23411	0.79319
ENSG00000075702	WDR62	0.902994	0.821658	0.297766	0.337904
ENSG00000075711	DLG1	0.00656028	0.0531236	0.47157	1.23568
ENSG00000075785	RAB7A	0.434606	1.4554	0.443665	0.285509
ENSG00000075790	BCAP29	0.0230298	0.972668	0.506344	0
ENSG00000075826	SEC31B	0.128935	0.573936	0.198553	1.16792
ENSG00000075856	SART3	0.200148	1.89681	0.474381	1.5878
ENSG00000075884	ARHGAP15	0.581649	0.683507	0.512433	1.69376
ENSG00000075886	TUBA3D	0.124693	0.0960263	0.545111	1.27056
ENSG00000075914	EXOSC7	0.18418	0	0.0321686	0.694764
ENSG00000075945	KIFAP3	0.285587	1.13798	0.772343	1.98426
ENSG00000075975	MKRN2	0.474279	0	1.8796	0.0505682
ENSG00000076003	MCM6	1.48394	0.384057	0.344329	0.328924
ENSG00000076043	REXO2	0.435524	1.78774	0.0796683	0
ENSG00000076053	RBM7	0.334157	0	0.0296765	2.43071
ENSG00000076067	RBMS2	0.556635	0.875806	0.480999	3.25336
ENSG00000076108	BAZ2A	0.592352	0.238274	0.0602354	2.79508
ENSG00000076201	PTPN23	0	0.29371	0	1.47955
ENSG00000076242	MLH1	0.597588	0.461516	0.477775	1.42771
ENSG00000076248	UNG	0.216404	0.121152	1.71635	0.140762
ENSG00000076258	FMO4	0.503435	0.497126	0.10628	0.0482703
ENSG00000076321	KLHL20	0.361782	0.231965	0.0645369	0
ENSG00000076351	SLC46A1	0.818016	1.94605	0.778533	2.32626
ENSG00000076356	PLXNA2	0.250412	1.51905	0.307752	0.164193
ENSG00000076382	SPAG5	0.0086887	1.51258	0.0967198	1.41199
ENSG00000076513	ANKRD13A	0	0.835217	0.310647	1.42069
ENSG00000076554	TPD52	1.23026	0.0171464	0.162486	0
ENSG00000076555	ACACB	1.02832	0.878033	0.7138	1.89048
ENSG00000076604	TRAF4	0.173812	0.318127	2.601	0.0484895
ENSG00000076641	PAG1	0.940869	0.983636	0.413275	0.345224
ENSG00000076650	GPATCH1	0.0825226	0.215246	0.0340851	1.55729
ENSG00000076662	ICAM3	0.870214	0.205078	1.20913	0.188081
ENSG00000076685	NT5C2	0.372421	0.431634	0.319674	2.30157
ENSG00000076706	MCAM	0.253105	0.159413	0.498092	0
ENSG00000076826	CAMSAP3	0.945376	0.705504	0.539897	2.28085
ENSG00000076864	RAP1GAP	0	0.0354919	1.54956	0.736247
ENSG00000076924	XAB2	0.000784723	0.000447793	0.0556884	0.0722828
ENSG00000076928	ARHGEF1	0.183735	0.832263	1.24179	0.0844209
ENSG00000076944	STXBP2	0.0353859	0.0330754	0.304377	0.815756
ENSG00000076984	MAP2K7	0	0.312931	0	0.334033
ENSG00000077097	TOP2B	1.46622	1.41649	0.946452	2.28595
ENSG00000077147	TM9SF3	0	0.0404136	1.31313	1.41542
ENSG00000077150	NFKB2	0.0201518	0.0825319	1.77763	0.468393
ENSG00000077152	UBE2T	1.41865	0.536759	0	0.0457229
ENSG00000077157	PPP1R12B	0.900499	0.571025	0.367276	0.430271
ENSG00000077232	DNAJC10	0.109599	0.161124	0.0755461	2.05756
ENSG00000077235	GTF3C1	0	0.654316	0.021597	0.968668
ENSG00000077238	IL4R	2.21204	1.08436	1.25952	0.560192
ENSG00000077254	USP33	0.47583	0.73587	0.138835	0.0317835
ENSG00000077312	SNRPA	0.149617	1.58063	0.0721441	0.173286
ENSG00000077327	SPAG6	0.328203	1.67191	0.98958	0.399276
ENSG00000077348	EXOSC5	0.429694	0.477169	0.572978	1.78806
ENSG00000077380	DYNC1I2	0	0.668614	0.0276714	1.90955
ENSG00000077420	APBB1IP	0	0.209267	0	1.00866
ENSG00000077454	LRCH4	0	0.0950684	0.538993	0
ENSG00000077458	FAM76B	0.0599921	0.812839	0.11702	1.28905
ENSG00000077463	SIRT6	0.259253	0.0291836	0.0243185	0.206749
ENSG00000077514	POLD3	0.1281	0	0	1.39102
ENSG00000077549	CAPZB	0.266907	0.176045	1.00229	1.58142
ENSG00000077585	GPR137B	0.039513	0.00479036	0.118295	1.23293
ENSG00000077616	NAALAD2	0.608259	2.45245	0.334606	1.26278
ENSG00000077684	JADE1	0.451682	1.08591	0.299227	2.34249
ENSG00000077782	FGFR1	1.46337	1.13095	1.49885	2.51578
ENSG00000077809	GTF2I	0.0144537	0.0232816	0.745899	0.682015
ENSG00000077935	SMC1B	0	0.202185	0	3.19023
ENSG00000078043	PIAS2	1.45473	1.31268	0.905764	2.10295
ENSG00000078070	MCCC1	0.341281	0.554946	0.133984	2.13405
ENSG00000078081	LAMP3	1.66674	0.722082	0.129745	0.0976102
ENSG00000078124	ACER3	0.671208	0	0	0.50153
ENSG00000078140	UBE2K	0	0.408097	0.0460923	0.00490479
ENSG00000078142	PIK3C3	0.000183462	1.11879	0.136749	1.4641
ENSG00000078177	N4BP2	0.699203	0.549733	0.961365	0.605747
ENSG00000078237	C12orf5	1.27855	0.219316	0.226714	1.43566
ENSG00000078246	TULP3	0	0.11167	1.59536	0
ENSG00000078269	SYNJ2	0.94775	0.477639	3.66786	0.816559
ENSG00000078304	PPP2R5C	0.271256	0.314292	1.02261	1.8062
ENSG00000078369	GNB1	0	0.191371	0.00247868	0
ENSG00000078401	EDN1	0.226865	0.0375638	0.761952	0
ENSG00000078403	MLLT10	0	0.124772	0.165509	0
ENSG00000078487	ZCWPW1	0.108962	2.15931	0.0292704	0.0464787
ENSG00000078618	NRD1	0	0.0901118	1.08584	0.0180245
ENSG00000078668	VDAC3	0.590789	0.134538	0.0097356	2.73899
ENSG00000078674	PCM1	0.180719	0.208419	1.33056	1.11006
ENSG00000078687	TNRC6C	0.426655	1.36438	0.204802	0.410848
ENSG00000078699	CBFA2T2	0.791858	0.284177	0.178194	2.77144
ENSG00000078747	ITCH	0.265655	0.0339104	2.18554	0
ENSG00000078804	TP53INP2	0	0.617061	0.0730554	0.749865
ENSG00000078808	SDF4	0	0.688098	0.160436	0
ENSG00000078814	MYH7B	0.296307	0.190043	0.0924485	2.11199
ENSG00000078900	TP73	0.095929	0.533388	0.347008	0.423662
ENSG00000078902	TOLLIP	0	0.620985	0.0324568	1.39211
ENSG00000078967	UBE2D4	0	0.250262	0	1.28555
ENSG00000079134	THOC1	0.365526	0.165948	0.274984	3.06644
ENSG00000079150	FKBP7	0.0803682	0.0407617	1.9061	0.970514
ENSG00000079215	SLC1A3	0.209017	2.21883	0.521525	0.80671
ENSG00000079246	XRCC5	0.016794	0	0.0957516	0.534325
ENSG00000079257	LXN	0	0.446484	0	1.33728
ENSG00000079263	SP140	0.144995	0	0.061054	0.0477281
ENSG00000079277	MKNK1	0.571795	1.00524	1.40872	0.482179
ENSG00000079308	TNS1	0.110546	0.233133	1.40898	0.51262
ENSG00000079313	REXO1	0.0897346	0.394303	0.115356	1.25316
ENSG00000079332	SAR1A	0	0.5237	0.0252269	1.56047
ENSG00000079335	CDC14A	0.826181	2.18511	0.663307	0.797386
ENSG00000079337	RAPGEF3	0.696439	0.788846	2.2035	0.381955
ENSG00000079385	CEACAM1	0.638761	0.595164	0.858452	0.680049
ENSG00000079387	SENP1	0	0.156173	0.31806	2.0239
ENSG00000079432	CIC	0	0.117501	0	1.77725
ENSG00000079435	LIPE	0.0338773	0.777691	0.0859187	1.52057
ENSG00000079459	FDFT1	0.433977	0.256445	0.888091	2.22957
ENSG00000079462	PAFAH1B3	0.522218	0.928065	0.550305	0.981049
ENSG00000079616	KIF22	0.526941	1.71373	0.656944	1.10822
ENSG00000079691	LRRC16A	0	0.605129	2.18588	0.337537
ENSG00000079739	PGM1	0.666082	0	0	0.100932
ENSG00000079785	DDX1	0.0229037	0.0507839	0.112024	3.52372
ENSG00000079805	DNM2	0.00494	0	0.20492	0.464378
ENSG00000079819	EPB41L2	0	0.0389565	3.38165	0
ENSG00000079931	MOXD1	0.715413	0.0600642	0.0717118	0.815537
ENSG00000079950	STX7	0.197977	0.259865	1.90269	2.0738
ENSG00000079974	RABL2B	0.855881	0.905962	0.629254	2.08812
ENSG00000079999	KEAP1	0.392126	1.16389	0.399391	1.23466
ENSG00000080189	SLC35C2	0.47909	0.80695	1.39004	0.43868
ENSG00000080200	CRYBG3	0.942541	0.0114591	0.225145	0
ENSG00000080298	RFX3	0.96751	1.86292	0.964603	1.70712
ENSG00000080345	RIF1	0	0.190678	0.00966542	1.6879
ENSG00000080371	RAB21	0.023771	0	1.65441	0.980939
ENSG00000080493	SLC4A4	0.688021	1.4309	2.83508	0.266134
ENSG00000080503	SMARCA2	0.400459	0.610765	2.24507	1.05032
ENSG00000080546	SESN1	0.0299681	0.191976	0.667505	1.57198
ENSG00000080603	SRCAP	0	0.304241	0.0720238	3.12299
ENSG00000080608	KIAA0020	0.0582265	0.0481196	0	3.54614
ENSG00000080644	CHRNA3	0	0.627903	0	1.63067
ENSG00000080802	CNOT4	0	0.152324	1.14038	0.0136123
ENSG00000080815	PSEN1	0	0.0796733	1.1333	2.87005
ENSG00000080819	CPOX	0.990444	1.4483	0.0736468	0
ENSG00000080822	CLDND1	0.316292	0.543164	0.488439	2.206
ENSG00000080823	MOK	0	1.21261	0.0168195	0.241817
ENSG00000080824	HSP90AA1	0.454023	0.420937	0.257159	2.88061
ENSG00000080839	RBL1	0.0137954	0.968343	0.0466819	1.16101
ENSG00000080845	DLGAP4	0.233478	0.568599	0.225489	0.683007
ENSG00000080854	IGSF9B	0.316377	0.479772	1.29985	0.673719
ENSG00000080986	NDC80	0.438484	0.577706	0.981754	1.57804
ENSG00000081014	AP4E1	0.153257	0	0.020663	0
ENSG00000081019	RSBN1	1.15273	0	0	0.369483
ENSG00000081026	MAGI3	0	0.0927588	0	1.62832
ENSG00000081052	COL4A4	0.63195	2.57765	0.33207	0
ENSG00000081059	TCF7	0.911964	1.54484	0.822223	1.78124
ENSG00000081087	OSTM1	0.00769967	0.0133393	0.0159559	0.0308703
ENSG00000081148	IMPG2	0	0.500752	0.612591	0
ENSG00000081154	PCNP	0	0.0121212	0.618028	2.36839
ENSG00000081177	EXD2	0.015887	0.111144	0.156142	1.28438
ENSG00000081181	ARG2	0.38372	0.889745	0.15775	0.202921
ENSG00000081189	MEF2C	0	0.0826102	0.236731	0.606604
ENSG00000081237	PTPRC	1.71959	0.389756	0.950611	0.223782
ENSG00000081307	UBA5	0.419647	0.249108	1.10895	2.9025
ENSG00000081320	STK17B	2.42683	0.678719	1.05351	1.03622
ENSG00000081377	CDC14B	0.455989	1.77317	0.269317	2.41574
ENSG00000081386	ZNF510	0.0150844	0	0.107673	1.63085
ENSG00000081665	ZNF506	0.516807	1.1594	0.537722	1.66358
ENSG00000081692	JMJD4	0.106066	0.151603	0.366156	0.50036
ENSG00000081721	DUSP12	0.0687883	0.0730453	0.217773	1.50222
ENSG00000081760	AACS	0.0918504	1.23013	0.279894	2.56127
ENSG00000081791	KIAA0141	0.00196761	0.0021547	0.203765	2.97765
ENSG00000081803	CADPS2	0.222964	1.54494	0.515692	0.455329
ENSG00000081870	HSPB11	0.252105	0	0.0982836	2.05938
ENSG00000081913	PHLPP1	1.02947	2.40521	1.33225	1.34559
ENSG00000081923	ATP8B1	1.65525	0.283834	0.327059	2.19169
ENSG00000081985	IL12RB2	0	0.0311082	1.87297	0
ENSG00000082014	SMARCD3	0.457631	0.732604	0.235916	0.291478
ENSG00000082068	WDR70	0.0643458	0.119809	0.65309	1.26394
ENSG00000082074	FYB	0.0703128	1.21223	0	0.983921
ENSG00000082146	STRADB	1.63035	0.667853	0.468749	2.10278
ENSG00000082153	BZW1	1.30655	0.130358	0.12863	2.19435
ENSG00000082196	C1QTNF3	0	0.90349	0.0534457	1.77634
ENSG00000082212	ME2	1.38935	0.477593	0.517649	0.986163
ENSG00000082213	C5orf22	0	0.0263758	1.21891	0
ENSG00000082258	CCNT2	0	0.446156	0.00983647	1.62245
ENSG00000082269	FAM135A	0	0.0349125	0.152899	0.547875
ENSG00000082293	COL19A1	0.101316	1.20858	0.316309	0.0534956
ENSG00000082397	EPB41L3	0	0.136751	1.00759	1.2757
ENSG00000082512	TRAF5	0.209959	1.53843	1.05149	0.0598983
ENSG00000082515	MRPL22	0.681806	0.445736	0.225518	0.297999
ENSG00000082516	GEMIN5	0.545307	0.739456	0.876679	1.96432
ENSG00000082641	NFE2L1	0.00495099	0.789144	0	0.155384
ENSG00000082701	GSK3B	0.957507	0.112237	0.227187	2.29718
ENSG00000082781	ITGB5	1.4918	1.28517	1.19981	2.01937
ENSG00000082805	ERC1	0	0.0659332	1.78626	0.246132
ENSG00000082898	XPO1	0.0694391	0.162779	0.377918	1.77166
ENSG00000082996	RNF13	1.07975	0.107467	0.102596	1.37694
ENSG00000083093	PALB2	0	0.446522	0.710992	0
ENSG00000083097	DOPEY1	1.0372	1.19714	0.75758	0.630297
ENSG00000083099	LYRM2	0.407348	0.408328	0.168427	2.75703
ENSG00000083123	BCKDHB	0.275409	0.587825	0.136313	0.234712
ENSG00000083168	KAT6A	0.172872	0.029546	0	3.47497
ENSG00000083223	ZCCHC6	0	0.43927	0.806462	0
ENSG00000083290	ULK2	0.0716515	0.233157	1.1685	1.34649
ENSG00000083312	TNPO1	0.220269	0.539712	0.222995	0.751918
ENSG00000083444	PLOD1	0.10415	0.485534	0	0.0490444
ENSG00000083454	P2RX5	1.37974	1.36194	0.751107	0.619452
ENSG00000083457	ITGAE	0.481252	0.618467	0.547382	0.426903
ENSG00000083520	DIS3	0.937942	0.390584	0.69043	2.9762
ENSG00000083535	PIBF1	0.934452	0.528407	0.630624	2.41789
ENSG00000083544	TDRD3	0.215339	0.429761	0.10356	2.60846
ENSG00000083635	NUFIP1	0	0.0508997	0.182502	2.6033
ENSG00000083642	PDS5B	0	0.00487097	0.0485718	1.55878
ENSG00000083720	OXCT1	0.0349755	0	0.142084	0
ENSG00000083799	CYLD	0.00137058	0.230426	0.499753	1.65138
ENSG00000083807	SLC27A5	0	0.52825	0.0604264	1.30304
ENSG00000083812	ZNF324	0	0.107444	0	1.12313
ENSG00000083814	ZNF671	0.0749678	0.335211	0.181705	0.627296
ENSG00000083817	ZNF416	0	0.257895	0	1.8252
ENSG00000083828	ZNF586	1.21468	0.159247	0.35607	2.92395
ENSG00000083838	ZNF446	0.497326	0.0035117	0.0718989	1.80173
ENSG00000083844	ZNF264	0.262038	0	0.0703141	2.27364
ENSG00000083845	RPS5	0	0.893656	1.09529	0
ENSG00000083857	FAT1	0.426886	0.933305	1.19953	1.2986
ENSG00000083896	YTHDC1	0.0081597	0	0.694326	2.45778
ENSG00000083937	CHMP2B	0.0088933	0.103268	1.31911	0.952162
ENSG00000084070	SMAP2	0	0.928694	1.75966	0.135422
ENSG00000084072	PPIE	0	0.00467705	0.148265	0.948522
ENSG00000084073	ZMPSTE24	1.00374	0.260214	0.247259	0.921896
ENSG00000084090	STARD7	0	1.28928	0	0.275214
ENSG00000084092	NOA1	0	0.0245493	0	1.22372
ENSG00000084093	REST	0	0.034706	0	2.36997
ENSG00000084112	SSH1	0	0.0746327	0.22528	1.79364
ENSG00000084207	GSTP1	1.05876	0.0852095	0.047673	1.3899
ENSG00000084234	APLP2	0	0.100256	3.3053	0.138501
ENSG00000084444	KIAA1467	0.939061	0.720937	0.107885	0.152136
ENSG00000084463	WBP11	0.14048	1.90115	1.29131	0.0413517
ENSG00000084623	EIF3I	0.253489	1.0734	0.0880555	0.0188138
ENSG00000084636	COL16A1	0	0.678349	0.124209	0
ENSG00000084652	TXLNA	0.0291487	1.20199	0	0.127816
ENSG00000084676	NCOA1	0.959688	0.424344	0.0471251	0.159562
ENSG00000084693	AGBL5	1.36949	0	0	0.296046
ENSG00000084710	EFR3B	0	0.511263	0	1.01589
ENSG00000084731	KIF3C	1.08675	0.535381	0.655845	2.98111
ENSG00000084733	RAB10	0	0.704212	0.502156	0
ENSG00000084754	HADHA	0	0.815778	0.152147	0
ENSG00000084764	MAPRE3	0.137082	0.25572	2.00296	0.453986
ENSG00000084774	CAD	0.0619211	0.463416	0.614429	0.192719
ENSG00000085063	CD59	0.148572	0	0	0.601878
ENSG00000085117	CD82	0.0113259	1.68669	0	0.58957
ENSG00000085231	TAF9	0.479329	0.80837	0.814062	2.88669
ENSG00000085274	MYNN	0	0.00931533	0.891709	2.21832
ENSG00000085365	SCAMP1	0	0.339756	0	0.152425
ENSG00000085377	PREP	1.59243	0.497161	0.0198729	0
ENSG00000085382	HACE1	0.223013	0.430275	0.222289	1.09069
ENSG00000085415	SEH1L	0.0377212	0.0219273	0.087754	3.51475
ENSG00000085433	WDR47	0.478589	0.642863	0.51181	0.945685
ENSG00000085449	WDFY1	0.786602	0.670076	0.580144	2.2314
ENSG00000085465	OVGP1	0	0.121591	0.628988	3.13464
ENSG00000085491	SLC25A24	0	0.52279	2.11594	0
ENSG00000085511	MAP3K4	0	0.100536	0.163473	0
ENSG00000085514	PILRA	0.0909265	1.05428	0.626093	0
ENSG00000085563	ABCB1	1.77264	0.25631	0.143713	0.632714
ENSG00000085644	ZNF213	0.009936	0.0639468	0.163299	1.42572
ENSG00000085662	AKR1B1	0.0286513	1.5548	0	0.62499
ENSG00000085719	CPNE3	0	0.200084	1.04389	1.96318
ENSG00000085721	RRN3	0.110855	0.104562	0.412834	0.675141
ENSG00000085733	CTTN	1.71683	1.77762	2.11288	1.23883
ENSG00000085741	WNT11	1.9392	0.00614196	0.0263076	0.183959
ENSG00000085760	MTIF2	0.0688556	0.36277	0.61322	3.31607
ENSG00000085788	DDHD2	0.288486	1.58066	0.141244	2.1242
ENSG00000085831	TTC39A	0.962951	0.986146	1.34014	1.30937
ENSG00000085832	EPS15	0.114815	0.323442	0.976026	2.27563
ENSG00000085840	ORC1	0.63989	1.6176	0.706893	2.41517
ENSG00000085871	MGST2	0.44036	2.13484	1.62183	0.447392
ENSG00000085872	CHERP	0	0.0567795	0.145972	0.754789
ENSG00000085998	POMGNT1	0	0.0134847	0.266452	0
ENSG00000085999	RAD54L	0.404863	0.877816	0.387397	1.68721
ENSG00000086015	MAST2	0.131317	1.94767	0.342052	2.04
ENSG00000086061	DNAJA1	0.0214875	0.00615758	0.0405957	2.76046
ENSG00000086062	B4GALT1	0	0.0929152	2.24806	0.734348
ENSG00000086065	CHMP5	0	0.74349	0	0.420973
ENSG00000086102	NFX1	0	0.561507	0.923741	0.0610966
ENSG00000086189	DIMT1	0.443456	0.491119	0.227094	2.73612
ENSG00000086200	IPO11	0.385711	0.355112	0.351732	2.09267
ENSG00000086232	EIF2AK1	0.936115	0.813629	0.854199	1.4007
ENSG00000086289	EPDR1	0	0.191285	1.71431	2.19604
ENSG00000086300	SNX10	0.0114845	0.191362	0.0711526	0
ENSG00000086475	SEPHS1	0.639617	0.658745	1.50026	1.02123
ENSG00000086504	MRPL28	1.06698	0	0.123161	0.684892
ENSG00000086544	ITPKC	0.354556	0.0465102	0.074366	0
ENSG00000086570	FAT2	0	0.1549	2.23852	0
ENSG00000086589	RBM22	0.710938	0.576824	0.540358	1.23004
ENSG00000086598	TMED2	0.00159199	0.877044	1.22436	0.12328
ENSG00000086619	ERO1LB	1.19637	1.22868	1.94123	1.90593
ENSG00000086666	ZFAND6	0.330052	0.900942	0.165795	1.78779
ENSG00000086730	LAT2	0.444888	0.233457	2.72593	0.546681
ENSG00000086827	ZW10	0.415915	0.0678201	0.0902039	0.497817
ENSG00000086848	ALG9	0.279725	0.191077	1.64285	0.0899982
ENSG00000086967	MYBPC2	0	0.514027	0.0528493	1.50351
ENSG00000087008	ACOX3	0.407381	1.05514	0.305438	2.12433
ENSG00000087053	MTMR2	0.139593	1.64142	0.170321	1.15476
ENSG00000087074	PPP1R15A	0	0.0201117	2.02305	0.215405
ENSG00000087076	HSD17B14	0	0.377884	1.10539	0
ENSG00000087077	TRIP6	0.211479	0	0.0128196	0.759194
ENSG00000087085	ACHE	0.231474	2.00638	0.39723	1.51147
ENSG00000087086	FTL	1.21801	1.6369	2.43904	0.853755
ENSG00000087087	SRRT	0	1.04983	0	0.079112
ENSG00000087088	BAX	0.178744	0	0.161969	0.3687
ENSG00000087095	NLK	0.973365	0.0548896	0.173422	0
ENSG00000087111	PIGS	0.215791	0.266691	1.27671	0.614724
ENSG00000087152	ATXN7L3	0.392354	0.149319	0.767172	3.28067
ENSG00000087157	PGS1	0.619127	0.566811	1.61074	1.37238
ENSG00000087191	PSMC5	0.894876	0.437692	0.2817	1.63612
ENSG00000087206	UIMC1	0.375661	0.388181	1.53057	0.926213
ENSG00000087237	CETP	0.0790047	2.54726	0.638101	0.13228
ENSG00000087263	OGFOD1	0.45382	0.469491	0.170771	2.7906
ENSG00000087266	SH3BP2	1.41042	0.192544	0.213489	1.39826
ENSG00000087269	NOP14	0.224396	0.297398	0.964916	1.62147
ENSG00000087274	ADD1	0.774296	0.896808	0.77353	0.596608
ENSG00000087299	L2HGDH	0	0.296116	0.137434	1.21024
ENSG00000087301	TXNDC16	0.0134284	0.00157629	1.19866	0.729526
ENSG00000087302	C14orf166	0.289561	0.487587	0.236953	2.834
ENSG00000087303	NID2	0.318718	0	0	0.99295
ENSG00000087338	GMCL1	0	0.0953279	0	0.555413
ENSG00000087365	SF3B2	0.0160243	0.938252	1.27328	0
ENSG00000087448	KLHL42	0	1.26944	0.1002	1.06317
ENSG00000087460	GNAS	0	0.413521	0.416294	2.99059
ENSG00000087470	DNM1L	0.491142	0.71732	0.445885	1.83469
ENSG00000087502	ERGIC2	0	0.123982	0.184633	3.19931
ENSG00000087586	AURKA	0.117056	2.18856	0.195801	0.902172
ENSG00000087884	AAMDC	0	0.202289	0.82375	0
ENSG00000087903	RFX2	0.0542456	0	1.00348	0
ENSG00000087995	METTL2A	0.0841257	1.6083	0.19113	0
ENSG00000088035	ALG6	0	0.486763	0	0.913873
ENSG00000088038	CNOT3	0	0.371982	0.0440261	0.799514
ENSG00000088179	PTPN4	0.497351	0.759043	0.142868	0.0739844
ENSG00000088205	DDX18	0	0.42693	0.205609	2.8339
ENSG00000088247	KHSRP	0.0252256	0.697667	0.0648824	1.40599
ENSG00000088256	GNA11	0	0.285627	0.0826224	0.999307
ENSG00000088298	EDEM2	0	0.845644	0.0787296	0
ENSG00000088305	DNMT3B	0.321035	0.208661	1.59485	1.62741
ENSG00000088325	TPX2	0.317761	1.32827	0.288865	1.41526
ENSG00000088356	PDRG1	0.0164105	0.117531	0.0293498	0
ENSG00000088387	DOCK9	0.974263	3.28567	0.118248	0
ENSG00000088448	ANKRD10	0	0.623617	0.142403	2.56324
ENSG00000088451	TGDS	0	0.0369744	0	2.92218
ENSG00000088538	DOCK3	0.669413	0	0	0.331817
ENSG00000088543	C3orf18	0.225419	0.228186	0.970985	0.501699
ENSG00000088682	COQ9	0.208738	0.350252	1.76922	0.108874
ENSG00000088727	KIF9	0.0666809	0	0	1.09795
ENSG00000088766	CRLS1	0.404625	0	0.083916	2.83282
ENSG00000088808	PPP1R13B	0.0354429	0	0.0419286	0.457002
ENSG00000088812	ATRN	0.481261	0	0.0619243	1.57148
ENSG00000088826	SMOX	0.306563	0.29232	0.560926	2.06233
ENSG00000088832	FKBP1A	0.381855	0.119778	0.0733805	1.19806
ENSG00000088833	NSFL1C	0.0152079	0	0	2.55491
ENSG00000088836	SLC4A11	0.816935	0.458538	0.356509	2.13089
ENSG00000088854	C20orf194	0	0.0916771	1.19964	1.3769
ENSG00000088876	ZNF343	0.00182929	0.0364228	0.137429	2.32569
ENSG00000088882	CPXM1	0.0647142	0.146058	1.50482	0.221036
ENSG00000088888	MAVS	0	0.147805	0	2.47066
ENSG00000088899	LZTS3	0	0.141565	1.4875	1.48701
ENSG00000088930	XRN2	0.0462829	0	0.538252	0.00489125
ENSG00000088986	DYNLL1	0.538275	1.00163	0.276952	0.342891
ENSG00000088992	TESC	0.504186	2.39117	0.864825	0.749207
ENSG00000089006	SNX5	0.642528	0.347959	0.197094	2.41997
ENSG00000089009	RPL6	0.0330464	0.173762	0.975081	2.27388
ENSG00000089022	MAPKAPK5	0	0.2302	0.0189791	2.37776
ENSG00000089041	P2RX7	0.473596	0.656912	0.227253	0.29568
ENSG00000089048	ESF1	0.0283491	0	1.1351	2.64958
ENSG00000089050	RBBP9	0.207548	0.253202	0.949263	0.784132
ENSG00000089053	ANAPC5	0.0169789	0.00400113	0.000289974	1.65551
ENSG00000089057	SLC23A2	0	0.0506555	2.15311	0
ENSG00000089060	SLC8B1	0.467823	0	0.230784	0
ENSG00000089063	TMEM230	0	0.0497341	0.701178	0.192043
ENSG00000089091	DZANK1	0	0.400519	1.78115	0.089465
ENSG00000089094	KDM2B	1.28657	0	0	0.0860238
ENSG00000089123	TASP1	0.894421	1.30248	0.681894	1.58774
ENSG00000089127	OAS1	0.724589	0.819863	2.21939	0.402318
ENSG00000089154	GCN1L1	0	0.961276	0.143142	1.42038
ENSG00000089157	RPLP0	0.144951	0.775776	0.398133	0.0660276
ENSG00000089159	PXN	0.203106	0.590423	2.93719	0.336528
ENSG00000089163	SIRT4	0.16271	0.114055	0.0729583	0.103686
ENSG00000089177	KIF16B	0.565096	0.567573	0.850555	0.50095
ENSG00000089195	TRMT6	0.949935	0.122552	0.100998	2.36527
ENSG00000089220	PEBP1	1.35676	0.912134	0.367001	0.372442
ENSG00000089234	BRAP	0.04167	0.0191417	0.196655	0.419768
ENSG00000089248	ERP29	0.271212	0.184529	1.38867	2.17542
ENSG00000089280	FUS	0.129155	0.135596	0.482363	1.47614
ENSG00000089327	FXYD5	0.927907	1.28319	0.732399	0.631686
ENSG00000089335	ZNF302	0.261373	1.413	0.30121	2.79092
ENSG00000089351	GRAMD1A	0.0166357	0	0.0198281	2.16426
ENSG00000089486	CDIP1	0	0.107309	0.343946	3.12445
ENSG00000089558	KCNH4	0.747613	0.514545	0.729411	2.09414
ENSG00000089597	GANAB	0.0666822	0.852231	0.124879	2.38361
ENSG00000089639	GMIP	0.3855	0.446878	0.251996	2.75458
ENSG00000089685	BIRC5	0	1.86585	0.0693551	0.885092
ENSG00000089692	LAG3	0	0.115007	3.18544	0
ENSG00000089693	MLF2	0.506215	0.922071	0.499445	0.302134
ENSG00000089723	OTUB2	1.46184	0.745717	0.718671	1.73187
ENSG00000089737	DDX24	0	0.0923946	0.739539	0.016077
ENSG00000089775	ZBTB25	0.0753045	0.198578	1.41995	0.215505
ENSG00000089818	NECAP1	0.340604	0.341529	1.1124	0.964262
ENSG00000089847	ANKRD24	1.20241	0	0.120969	0
ENSG00000089876	DHX32	0.5874	0.48456	1.1418	1.65433
ENSG00000089902	RCOR1	0.331438	0.265244	0.163847	3.58841
ENSG00000089916	GPATCH2L	0.913211	0.670038	0.7391	0.586022
ENSG00000090006	LTBP4	0.0842793	0	0	1.03599
ENSG00000090013	BLVRB	0.374576	1.0098	0.36111	1.04046
ENSG00000090020	SLC9A1	0.0951513	0.355249	0.0654922	2.46578
ENSG00000090054	SPTLC1	0.11576	0.287314	0.206525	1.54502
ENSG00000090060	PAPOLA	1.79633	0.519822	0.554556	1.06239
ENSG00000090061	CCNK	0.168201	1.57131	0	0.490227
ENSG00000090097	PCBP4	0	0.122595	0.183918	1.06381
ENSG00000090104	RGS1	1.11983	0.0917439	0.0275767	1.42019
ENSG00000090238	YPEL3	0	1.50639	0	0.285546
ENSG00000090263	MRPS33	0.758133	0.242771	0.0581516	1.74018
ENSG00000090266	NDUFB2	0	0.323797	0	0.803715
ENSG00000090273	NUDC	0.75199	0.329946	0.335787	1.97571
ENSG00000090316	MAEA	0.716799	0	0	0.091729
ENSG00000090339	ICAM1	0.310027	0.138747	0	0.166244
ENSG00000090372	STRN4	0.154932	0.274898	0.20115	0.334724
ENSG00000090376	IRAK3	0.069025	2.31057	0.849396	0.0949897
ENSG00000090432	MUL1	0.630797	0.018047	0.480906	0
ENSG00000090447	TFAP4	0.822574	0.0503054	0.584586	0
ENSG00000090470	PDCD7	0	0.284796	0.0654008	3.28438
ENSG00000090487	SPG21	0.00329744	1.55391	0.0136738	1.0576
ENSG00000090520	DNAJB11	0.790932	0.939951	1.01229	0.709591
ENSG00000090530	LEPREL1	0.20975	1.52018	0.243304	0
ENSG00000090565	RAB11FIP3	0	0.0856239	0	1.12906
ENSG00000090581	GNPTG	0.193327	0.0426164	0.00296974	0.00599988
ENSG00000090612	ZNF268	0.108066	0.0819314	0.478839	1.00672
ENSG00000090615	GOLGA3	0	0.910787	0.187156	0
ENSG00000090621	PABPC4	0.121357	1.43962	0.126265	0
ENSG00000090661	CERS4	0.928086	0.442873	0.466942	0.960891
ENSG00000090674	MCOLN1	0.0769782	0.442894	0.444735	0.0649796
ENSG00000090686	USP48	0.213514	0.0892055	0.419353	3.44369
ENSG00000090857	PDPR	0.66582	0.0162601	0.102146	1.68152
ENSG00000090861	AARS	0.309652	1.4037	0.899473	0
ENSG00000090863	GLG1	0	0.0937695	0.178949	1.78509
ENSG00000090905	TNRC6A	0.442445	0	0.104753	1.99911
ENSG00000090920	FCGBP	1.22589	0.367552	0.243322	0.189298
ENSG00000090924	PLEKHG2	0.700947	0.975462	1.42468	2.56486
ENSG00000090932	DLL3	0	1.57383	0.0467758	0.176007
ENSG00000090971	NAT14	0	0.982184	0.135387	1.14054
ENSG00000090975	PITPNM2	0.615609	1.20017	0.593925	2.16104
ENSG00000090989	EXOC1	0.223052	0.522941	0.0723015	3.16065
ENSG00000091009	RBM27	0	0.0975902	0.0224267	0.21253
ENSG00000091039	OSBPL8	0.273327	1.10599	0.202947	2.00671
ENSG00000091073	DTX2	0.0449966	0	0	0.187703
ENSG00000091106	NLRC4	0.369496	0.529844	1.14588	1.45179
ENSG00000091127	PUS7	0.532402	0.379434	0.332832	3.00642
ENSG00000091129	NRCAM	0.534311	0	0.276661	0
ENSG00000091136	LAMB1	0.0624772	0.603637	2.05691	0
ENSG00000091140	DLD	0.0265079	0.055449	0.120335	3.3956
ENSG00000091157	WDR7	0	0.118547	0.227662	2.62147
ENSG00000091164	TXNL1	0.69041	0.725467	1.90592	1.30905
ENSG00000091262	ABCC6	0.142361	0.339637	0.316315	2.24524
ENSG00000091317	CMTM6	0.00227581	0.652627	0.144174	1.10351
ENSG00000091409	ITGA6	0.0354114	0.917105	0.0714256	0.944333
ENSG00000091436	MLTK	0.0881128	1.84157	0.500703	0.055786
ENSG00000091483	FH	0.31295	0.166619	0.311	1.06791
ENSG00000091490	SEL1L3	0	0.0225959	0	0.112612
ENSG00000091527	CDV3	0.0100077	0.368761	0.0609836	0
ENSG00000091536	MYO15A	0.301313	0.313654	1.98255	0.36817
ENSG00000091542	ALKBH5	0.17327	1.58433	1.63472	0.245639
ENSG00000091592	NLRP1	0.0897523	0	0.0624305	0
ENSG00000091622	PITPNM3	0.641381	0.42607	0.398048	3.41613
ENSG00000091640	SPAG7	0.233375	0.331175	0.654331	1.40007
ENSG00000091651	ORC6	0.374164	1.39959	0.169907	0.0711379
ENSG00000091732	ZC3HC1	0.0223796	0.527347	0.204037	0
ENSG00000091844	RGS17	0.0135272	0	0.832636	1.24555
ENSG00000091947	TMEM101	0	0.248222	0	0.948789
ENSG00000091972	CD200	2.23591	1.6674	0.193934	0
ENSG00000092009	CMA1	0	0.368243	0.086592	0.146668
ENSG00000092010	PSME1	0.223128	0.00946001	0	2.01841
ENSG00000092020	PPP2R3C	0	0.0232385	0.350422	2.58754
ENSG00000092036	HAUS4	0.00560681	0.0288978	0.059587	2.51708
ENSG00000092051	JPH4	0.682011	0.809872	2.16809	2.07931
ENSG00000092094	OSGEP	0	0.0879297	0.570092	0
ENSG00000092098	RNF31	0.0481502	0.163724	0.476252	2.33048
ENSG00000092108	SCFD1	0.180996	0.0903685	0.311373	3.46285
ENSG00000092140	G2E3	0.0245846	0.195594	0.0108882	1.83328
ENSG00000092148	HECTD1	0.457162	0.214742	0.113859	1.60293
ENSG00000092199	HNRNPC	0.506182	1.46418	0.0245251	0
ENSG00000092201	SUPT16H	0.315971	0	1.17252	0
ENSG00000092203	TOX4	0	0.0486169	0.147465	0.870893
ENSG00000092208	GEMIN2	0	0.00820863	0	1.8821
ENSG00000092295	TGM1	0	0.261449	0.0113085	0
ENSG00000092330	TINF2	0.129656	0.290817	0.280558	2.59802
ENSG00000092421	SEMA6A	0	1.20157	0	0.206816
ENSG00000092439	TRPM7	0.512034	0.385236	1.22723	1.91463
ENSG00000092470	WDR76	0.587225	0.586123	0.422661	2.26978
ENSG00000092529	CAPN3	0	1.21607	0	0.52582
ENSG00000092531	SNAP23	0	0.219904	0	0.918707
ENSG00000092607	TBX15	1.09147	1.26491	1.81342	1.21862
ENSG00000092621	PHGDH	0.356453	0.476236	1.36218	0.890437
ENSG00000092758	COL9A3	0	0.884867	0.123159	1.09482
ENSG00000092820	EZR	0.258323	1.48534	1.66476	0
ENSG00000092841	MYL6	0.576492	0.200123	1.23537	0.147785
ENSG00000092847	AGO1	1.18475	0.0909896	1.36659	0
ENSG00000092853	CLSPN	0.161723	0.313191	0.333032	0.778078
ENSG00000092871	RFFL	0.505518	0.750039	1.52641	1.14088
ENSG00000092929	UNC13D	0.262671	0.25812	0.268121	0.268715
ENSG00000092931	MFSD11	0.902998	0	0.741993	0
ENSG00000092964	DPYSL2	0.0930568	0.720829	2.34302	0
ENSG00000092978	GPATCH2	0.269456	0.299728	0.960584	1.25899
ENSG00000093000	NUP50	0.531869	0	0	0.222661
ENSG00000093009	CDC45	1.22266	0	0	0.0346123
ENSG00000093010	COMT	0.262493	0	0.657415	0
ENSG00000093072	CECR1	0.73816	0.680797	1.69367	2.13023
ENSG00000093144	ECHDC1	0.154551	0	0	2.91878
ENSG00000093167	LRRFIP2	0.267606	0.991836	0.0831496	3.19796
ENSG00000093183	SEC22C	0.302986	0.580527	1.02152	0.315562
ENSG00000093217	XYLB	1.65635	0.334641	0.316102	0.422472
ENSG00000094804	CDC6	0.332044	1.37089	0.511223	0.485977
ENSG00000094880	CDC23	0.0257713	0.155502	0.147215	0.3852
ENSG00000094914	AAAS	0.48727	0.389874	0.410072	0.670719
ENSG00000094916	CBX5	0	0.0635753	0.177446	2.86993
ENSG00000094975	SUCO	0.634226	0.447074	1.41071	2.38215
ENSG00000095002	MSH2	0.594054	0.304055	0.274105	2.48747
ENSG00000095015	MAP3K1	0.661342	1.18031	1.9958	0.39542
ENSG00000095059	DHPS	0	0.070054	0.384082	0.0525078
ENSG00000095066	HOOK2	0.0633708	0.961044	0	0.506226
ENSG00000095139	ARCN1	0.165637	0.578776	0.732789	0.185109
ENSG00000095203	EPB41L4B	0.561008	1.58567	1.09705	0.54587
ENSG00000095209	TMEM38B	0	0.570509	0	0.0975107
ENSG00000095261	PSMD5	0.0710317	0.0489904	0.134196	2.28512
ENSG00000095303	PTGS1	0.49785	1.70976	2.20073	0.232893
ENSG00000095319	NUP188	0	1.22419	0.136803	0
ENSG00000095321	CRAT	0.239569	0.292213	0.174421	2.61439
ENSG00000095370	SH2D3C	0.0537029	0.827823	0.300502	2.71273
ENSG00000095380	NANS	0.563519	1.6513	1.82194	0.459402
ENSG00000095397	DFNB31	0.357064	0.583365	2.04458	1.37014
ENSG00000095485	CWF19L1	0.311548	0	0	1.94462
ENSG00000095539	SEMA4G	0.630623	0.557529	0.808874	1.12887
ENSG00000095564	BTAF1	0.862832	0.61128	0.707265	1.95301
ENSG00000095574	IKZF5	0.0152561	0	1.51866	0.873499
ENSG00000095585	BLNK	0.0929321	0	0.654851	0
ENSG00000095637	SORBS1	0.0165356	0.0781539	2.48007	0.00487268
ENSG00000095739	BAMBI	0.912416	0.873586	0.303151	0.100507
ENSG00000095787	WAC	0.0231497	0.0604267	0.951658	2.22092
ENSG00000095794	CREM	0	0.484216	0.376638	0
ENSG00000095906	NUBP2	0.267694	0.197444	0.101073	0.113713
ENSG00000095951	HIVEP1	0	0.307409	0.17737	0
ENSG00000096060	FKBP5	1.15984	1.75001	0.0934704	0.130938
ENSG00000096063	SRPK1	0.0160641	0.182184	0.535528	1.4386
ENSG00000096070	BRPF3	0	0.0368373	0.588823	2.41879
ENSG00000096080	MRPS18A	0	0.819392	0	0.893555
ENSG00000096092	TMEM14A	0	0.696943	0.774474	0
ENSG00000096093	EFHC1	0	0.495883	0.825311	0
ENSG00000096264	NCR2	0.168172	1.49457	0.157898	1.5635
ENSG00000096384	HSP90AB1	0.923343	0.82739	0.846686	1.43413
ENSG00000096401	CDC5L	0.780725	0.351906	0.296111	1.66584
ENSG00000096433	ITPR3	0.27332	0.0514852	0	1.38326
ENSG00000096654	ZNF184	0.850014	0	0.277817	0
ENSG00000096717	SIRT1	0.0545177	1.00164	0.0864741	0
ENSG00000096746	HNRNPH3	0	0.152469	0.287902	3.05343
ENSG00000096872	IFT74	0.635917	1.29336	0.315092	3.62463
ENSG00000096968	JAK2	0.113017	0.269625	2.52931	0
ENSG00000096996	IL12RB1	0.815054	2.21291	0.921185	2.11352
ENSG00000097007	ABL1	0	0.0287388	0.173875	1.45723
ENSG00000097021	ACOT7	1.43846	0	0	0.0153277
ENSG00000097033	SH3GLB1	1.13198	0.898482	0.71283	2.488
ENSG00000097046	CDC7	0	0.0260579	1.51472	0.525374
ENSG00000097096	SYDE2	0.1164	0.98352	2.16815	0
ENSG00000099194	SCD	0	0.189895	0.333952	2.70694
ENSG00000099203	TMED1	0	0.0235961	0.319544	1.26146
ENSG00000099204	ABLIM1	0.243798	0.168231	0.351788	2.13586
ENSG00000099219	ERMP1	0.409507	0.586528	0.973266	1.41655
ENSG00000099246	RAB18	0.394742	0.654396	0.31139	2.99556
ENSG00000099256	PRTFDC1	0	0.10353	2.80277	0.629001
ENSG00000099282	TSPAN15	0	0.361222	0.093308	0.673256
ENSG00000099290	FAM21A	0	0.159924	0.0423112	2.69449
ENSG00000099308	MAST3	0	0.013059	0.338941	2.45736
ENSG00000099326	MZF1	0.280947	0.0639711	0.143226	1.27585
ENSG00000099330	OCEL1	0.1213	0.118236	0.203049	0.222815
ENSG00000099331	MYO9B	0	0.0344853	0	1.72129
ENSG00000099337	KCNK6	0.608966	0.632549	2.03307	1.64548
ENSG00000099341	PSMD8	0.382333	0.979655	0.519356	0.260339
ENSG00000099364	FBXL19	0.0204347	0.0841232	0.212623	1.20684
ENSG00000099365	STX1B	0.0437418	1.57076	0.00140946	0.965066
ENSG00000099377	HSD3B7	0	1.29778	0.294743	0
ENSG00000099381	SETD1A	0	0.231095	0	1.9724
ENSG00000099385	BCL7C	0.0841845	0	0	0.0476403
ENSG00000099622	CIRBP	0.416048	0.83196	0.238171	2.0473
ENSG00000099624	ATP5D	0.286441	0.0658424	0.16086	0.00775736
ENSG00000099625	C19orf26	0.0146434	0.2334	2.20237	0.0251495
ENSG00000099783	HNRNPM	0.630204	0	0	0.45177
ENSG00000099785	2019-03-02	0.0691915	0	0.00620116	2.538
ENSG00000099795	NDUFB7	0.231895	0	0.0790268	0.972513
ENSG00000099797	TECR	0.854029	1.15986	0.636189	1.66447
ENSG00000099800	TIMM13	0.861517	0	0	0.157426
ENSG00000099804	CDC34	0.34491	0	0.054131	0
ENSG00000099810	MTAP	0.0548827	0.000740704	1.65465	0
ENSG00000099814	CEP170B	0.654491	1.75717	0.147433	0.04276
ENSG00000099817	POLR2E	0.433519	0	0.0390543	0
ENSG00000099821	POLRMT	0.00502374	0	0	0.0549765
ENSG00000099822	HCN2	0	0.132091	1.13821	0
ENSG00000099840	IZUMO4	0.496951	0.477233	1.10519	1.35626
ENSG00000099849	RASSF7	0.464401	0	0.825532	0
ENSG00000099860	GADD45B	0.882186	0.643925	1.29617	0.611833
ENSG00000099875	MKNK2	0.0843206	1.03266	0.08372	1.74944
ENSG00000099889	ARVCF	0.126454	0.124965	1.49864	1.43681
ENSG00000099899	TRMT2A	0.113596	0.522053	0.229623	0.015987
ENSG00000099901	RANBP1	1.13063	0.221848	0.22695	0.742017
ENSG00000099904	ZDHHC8	0.0169134	0	0.403592	0.130458
ENSG00000099910	KLHL22	0.361085	0.169287	0.636873	2.75533
ENSG00000099917	MED15	0.0758252	0.164774	0.251561	0.11535
ENSG00000099937	SERPIND1	0	0.510316	0	0.499559
ENSG00000099940	SNAP29	0.320974	0.994164	0.360796	1.01371
ENSG00000099942	CRKL	0.152564	0.705389	0.0885517	3.50675
ENSG00000099949	LZTR1	0	0.0792625	0.880397	0.0235932
ENSG00000099956	SMARCB1	1.09533	0.934847	1.95384	1.11785
ENSG00000099958	DERL3	0	0.542544	1.79533	0.138522
ENSG00000099968	BCL2L13	0.178638	0.363417	1.60186	0.324345
ENSG00000099974	DDTL	0	0.0131125	0.499204	1.10427
ENSG00000099977	DDT	0	0.00489642	0.115099	0.183264
ENSG00000099985	OSM	0	0.476406	0	0.453418
ENSG00000099991	CABIN1	0.284839	0	0	1.27348
ENSG00000099992	TBC1D10A	0.706651	0.360845	0.193909	0.225256
ENSG00000099995	SF3A1	0	0.927303	0.444513	0
ENSG00000099999	RNF215	0.148534	0.124245	0.554122	1.30813
ENSG00000100003	SEC14L2	0.498736	0.102695	0.165405	0.00235985
ENSG00000100014	SPECC1L	0	0.519335	0	1.0331
ENSG00000100023	PPIL2	0.339172	0.127246	0.704124	1.88186
ENSG00000100024	UPB1	0.797818	1.94748	0.77367	2.60936
ENSG00000100027	YPEL1	0	0.133287	0.86382	0
ENSG00000100028	SNRPD3	0.153642	0	0.00519298	1.43953
ENSG00000100029	PES1	0.243835	0.118311	0.167242	1.26191
ENSG00000100030	MAPK1	0.413482	1.92731	0.793319	0.508352
ENSG00000100031	GGT1	0.572342	0.669612	0.386886	3.00476
ENSG00000100033	PRODH	0.0928031	0	0	0.0190131
ENSG00000100034	PPM1F	0.642866	0.699665	2.11578	0.382031
ENSG00000100036	SLC35E4	0.733128	1.45732	0.15784	0.0112394
ENSG00000100038	TOP3B	0	0.0710448	0.216979	0
ENSG00000100055	CYTH4	0.823589	0.52928	0.755006	3.33442
ENSG00000100056	DGCR14	0.342465	0.453953	0.224562	0.254217
ENSG00000100060	MFNG	0.333777	0.309452	0.795011	1.25613
ENSG00000100068	LRP5L	0.259828	0.485125	0.221861	0.411202
ENSG00000100075	SLC25A1	0.537544	0.326584	0.485166	2.30061
ENSG00000100077	ADRBK2	0.478978	1.22445	0.178321	0.2059
ENSG00000100083	GGA1	0.0749759	0.134288	0.432274	0.264672
ENSG00000100084	HIRA	0.785484	0	0	0.01765
ENSG00000100092	SH3BP1	0.116324	1.37152	0.564026	0
ENSG00000100097	LGALS1	0.281908	0.347578	1.78606	0.480535
ENSG00000100099	HPS4	0.597867	0	0.808528	0
ENSG00000100100	PIK3IP1	0	1.06978	0.0999892	0
ENSG00000100101	NOL12	0.433357	0.387341	0.441161	0.395353
ENSG00000100104	SRRD	0	1.3182	0	0.620803
ENSG00000100105	PATZ1	0	0.0833111	1.70743	1.36042
ENSG00000100106	TRIOBP	0.159989	0.144138	1.26082	0.930513
ENSG00000100109	TFIP11	0	0.630438	0.102322	1.93898
ENSG00000100116	GCAT	0.353206	0.825531	0.921958	2.83052
ENSG00000100124	ANKRD54	0.26258	0	0	0.496073
ENSG00000100129	EIF3L	0	0.219752	0.121908	0
ENSG00000100138	NHP2L1	1.01699	0.611335	0.0103309	0.0329961
ENSG00000100139	MICALL1	0	0.146713	1.17701	0
ENSG00000100142	POLR2F	0.750911	0	0	0.0153241
ENSG00000100147	CCDC134	0	0.48836	0.247339	2.63537
ENSG00000100150	DEPDC5	0.110085	0.467689	0.0434255	0.400441
ENSG00000100151	PICK1	0	0.16841	0	0.0923187
ENSG00000100154	TTC28	0	0.368569	0.723386	1.01707
ENSG00000100162	CENPM	0.86921	0.0584962	0.876906	0.0854532
ENSG00000100167	2019-09-03	0.487366	1.90074	1.02927	0.671352
ENSG00000100196	KDELR3	0.0159216	0.151272	2.49668	0.849035
ENSG00000100197	CYP2D6	0.374886	0.432313	1.23332	0.420196
ENSG00000100201	DDX17	0.842114	0.326538	0.101234	0.203195
ENSG00000100206	DMC1	0.485423	1.13727	0.0917261	0.0911035
ENSG00000100207	TCF20	0	0.0979939	0.142177	3.48002
ENSG00000100209	HSCB	0.129998	0.364303	0.063842	0.0224731
ENSG00000100211	CBY1	0.288406	0.652357	0.112675	2.86067
ENSG00000100216	TOMM22	1.02089	0.379987	0.313959	0.692524
ENSG00000100219	XBP1	0	0.0617015	0.638634	0
ENSG00000100220	RTCB	0	0.0115531	0.202456	0.076955
ENSG00000100221	JOSD1	0	0.693244	0.102355	0.727349
ENSG00000100225	FBXO7	0.386691	0.0316266	0.0218839	0.372637
ENSG00000100226	GTPBP1	0.0706525	0.143961	0.0689569	2.78277
ENSG00000100227	POLDIP3	0.263092	0.397131	0.173046	2.1367
ENSG00000100228	RAB36	0.0643594	0.105407	1.7052	0.239616
ENSG00000100239	PPP6R2	0.562495	0	0	0.0873793
ENSG00000100241	SBF1	0.0815508	0.527792	0.104306	1.41372
ENSG00000100242	SUN2	0.0681726	0	1.47026	1.29434
ENSG00000100243	CYB5R3	0.875135	0.949007	0.971264	1.10797
ENSG00000100246	DNAL4	0.331041	0.204905	0.0273762	0.0659783
ENSG00000100258	LMF2	0.26727	0	0.0634951	0
ENSG00000100263	RHBDD3	0.0565626	0	0.128067	0
ENSG00000100266	PACSIN2	0	0.346983	1.45404	0.208698
ENSG00000100271	TTLL1	0	0.0909081	0.683011	0
ENSG00000100280	AP1B1	0.393931	0.476367	1.50051	0.905108
ENSG00000100281	HMGXB4	0	0.263106	0.285079	1.88579
ENSG00000100284	TOM1	0	0.212468	2.35121	0.647505
ENSG00000100285	NEFH	0.486928	0.666622	0.307973	3.19036
ENSG00000100288	CHKB	0.52609	0.706296	0.438854	2.74545
ENSG00000100290	BIK	0.116332	2.66023	0.136727	0
ENSG00000100292	HMOX1	0.334443	1.25881	3.04404	0.261791
ENSG00000100294	MCAT	1.2703	0.175279	0.185033	0.373232
ENSG00000100296	THOC5	0	0.684895	0	0.404181
ENSG00000100297	MCM5	0	1.30361	0.0752614	0.501161
ENSG00000100298	APOBEC3H	0	0.0271005	0.241836	1.01786
ENSG00000100299	ARSA	0.024051	0	0	0.30485
ENSG00000100300	TSPO	0.142465	0	0.526091	0
ENSG00000100304	TTLL12	0.22999	1.33834	0.0266536	0
ENSG00000100307	CBX7	0.202405	1.32399	0	0.0414046
ENSG00000100311	PDGFB	1.52809	0.394677	0.401878	0
ENSG00000100316	RPL3	0.0160548	0.0731994	0.771581	0.498216
ENSG00000100319	ZMAT5	0.127907	0.21863	0.00239126	0.0103682
ENSG00000100321	SYNGR1	0.543551	0.407289	1.76015	0.679992
ENSG00000100324	TAB1	0	0.0447904	1.02131	1.70151
ENSG00000100325	ASCC2	0.047943	0.134823	0.0200341	0
ENSG00000100330	MTMR3	0.938703	0.10576	0.171778	1.4478
ENSG00000100335	MIEF1	0	0.491044	0.121191	2.26318
ENSG00000100336	APOL4	0.601118	0.245261	0.235123	1.85505
ENSG00000100342	APOL1	0.117323	1.94375	0.163829	0
ENSG00000100345	MYH9	0.188363	0.039733	0.876388	0.177464
ENSG00000100347	SAMM50	0.00188436	0.217691	0.054319	0
ENSG00000100348	TXN2	0	1.34757	0	0.692897
ENSG00000100350	FOXRED2	0	0.22054	0	1.58766
ENSG00000100351	GRAP2	0.86101	0.996249	0.227408	0
ENSG00000100353	EIF3D	0.0148826	0.0440068	1.1883	0.392402
ENSG00000100354	TNRC6B	0.781708	0.130829	0.288786	1.54158
ENSG00000100359	SGSM3	1.49431	0	0.210763	0
ENSG00000100360	IFT27	0.804992	0.678471	0.927803	0.729535
ENSG00000100364	KIAA0930	0.818979	0.0332551	2.10612	0.0562653
ENSG00000100365	NCF4	0.737002	0.865627	2.0207	0.643091
ENSG00000100368	CSF2RB	0	0.152809	0.0972759	0
ENSG00000100372	SLC25A17	1.42173	1.57189	0.437354	0.371524
ENSG00000100376	FAM118A	0.447295	1.34317	0.248176	2.58169
ENSG00000100379	KCTD17	0	0.104181	0.67984	0.217599
ENSG00000100380	ST13	0.547947	0.528584	1.79319	2.07015
ENSG00000100385	IL2RB	0.236344	1.83668	0.296327	1.72006
ENSG00000100387	RBX1	0	0.0376292	0.0840793	0.908426
ENSG00000100393	EP300	0	0.0658781	0.382539	2.9795
ENSG00000100395	L3MBTL2	0.861473	0.668032	0.123037	0.135137
ENSG00000100401	RANGAP1	0.866898	0.592431	0.209384	0.14982
ENSG00000100403	ZC3H7B	0.142664	0.454507	0.186436	1.59265
ENSG00000100410	PHF5A	0.599999	1.2514	0.426208	0.577737
ENSG00000100412	ACO2	0	0.423245	0.2074	1.11584
ENSG00000100413	POLR3H	1.59448	0	0	0.0179759
ENSG00000100416	TRMU	0.525007	0.0709687	0.09368	0
ENSG00000100417	PMM1	0	1.0684	0	0.302467
ENSG00000100418	DESI1	0.360474	0.408601	0.994071	1.06311
ENSG00000100422	CERK	0.0520019	0	1.43023	2.69421
ENSG00000100425	BRD1	0	0.478633	0	1.99271
ENSG00000100426	ZBED4	0	0.0778011	0.0188796	2.20738
ENSG00000100427	MLC1	0.305893	1.28038	2.86959	0.291318
ENSG00000100429	HDAC10	0.275967	0.289824	1.30597	0.589426
ENSG00000100439	ABHD4	0.261908	2.01279	0.373564	1.91956
ENSG00000100441	KHNYN	1.2481	0.151777	0.0517663	1.87001
ENSG00000100442	FKBP3	0	0.418388	0.0297069	1.28644
ENSG00000100445	SDR39U1	0.236532	0.557555	0.572342	2.86981
ENSG00000100461	RBM23	0.272505	0.0288629	0.341958	3.13078
ENSG00000100462	PRMT5	0.257193	0.288592	0.478431	1.85098
ENSG00000100473	COCH	0.197979	0.219352	0.517625	0.731267
ENSG00000100478	AP4S1	0.0334017	0.00348115	0.207951	0.105693
ENSG00000100479	POLE2	0.666026	0.0500832	0.00159753	0.213561
ENSG00000100483	VCPKMT	0.104951	0	0	0.672678
ENSG00000100485	SOS2	2.06215	0.004036	0.161156	0
ENSG00000100490	CDKL1	0.299786	0.715128	0.136275	0.0802814
ENSG00000100503	NIN	0.0691795	0	0	0.303252
ENSG00000100504	PYGL	0.0580107	0.0451486	0.598341	2.15868
ENSG00000100505	TRIM9	0.0766615	1.32754	0	0.423271
ENSG00000100519	PSMC6	0.0480803	0.392965	0	2.62415
ENSG00000100522	GNPNAT1	0	0.442763	0.664705	0
ENSG00000100523	DDHD1	1.04268	0.347386	1.50595	0.130017
ENSG00000100526	CDKN3	0.436009	1.21711	0.224277	0.243721
ENSG00000100528	CNIH1	0.558373	0.707398	0.45804	1.42065
ENSG00000100532	CGRRF1	0.603171	0.333583	0.244942	1.28014
ENSG00000100554	ATP6V1D	0	0.0555733	0.621124	0.718861
ENSG00000100557	C14orf105	0	0.429249	2.81434	0.0432857
ENSG00000100564	PIGH	0.263516	0.138315	0.537778	2.48649
ENSG00000100567	PSMA3	0	0.0831798	0	2.28848
ENSG00000100568	VTI1B	0.247738	0	2.69663	0
ENSG00000100575	TIMM9	0	0.0548425	0.683391	2.77736
ENSG00000100577	GSTZ1	0.376966	0	0.0074643	2.25234
ENSG00000100578	KIAA0586	0.339106	0	0.647611	0
ENSG00000100580	TMED8	0.032928	0.0552877	0.0455303	2.23851
ENSG00000100583	SAMD15	0.0170398	0	0.0776276	0.0146768
ENSG00000100591	AHSA1	1.04092	0	0	0.640064
ENSG00000100592	DAAM1	0.550603	2.24136	0.062386	0.141089
ENSG00000100596	SPTLC2	0.504454	0.859085	1.49062	2.41646
ENSG00000100599	RIN3	0.14058	0.348433	0.635613	1.36386
ENSG00000100600	LGMN	0.107462	0.227393	1.05133	2.40433
ENSG00000100601	ALKBH1	0.0415392	1.7746	0	0.24202
ENSG00000100603	SNW1	0.294535	0.250834	0.184513	2.56599
ENSG00000100605	ITPK1	1.43776	0.0939265	0.0655399	1.10964
ENSG00000100612	DHRS7	1.50347	1.37135	1.38451	2.08942
ENSG00000100614	PPM1A	1.23731	1.09833	1.5184	1.11766
ENSG00000100628	ASB2	0.00853222	0.232995	0	1.44591
ENSG00000100629	CEP128	0.428967	0.468701	1.38264	0.829495
ENSG00000100632	ERH	0.328137	0.502564	0.811592	0.369611
ENSG00000100644	HIF1A	0.5369	1.50583	0.448776	2.21685
ENSG00000100647	KIAA0247	0	0.126486	0.429234	3.5116
ENSG00000100650	SRSF5	0.232979	0.654309	0.194379	2.68027
ENSG00000100664	EIF5	0.110872	0.0719848	1.19132	2.53498
ENSG00000100678	SLC8A3	1.13597	0.416562	0.325108	1.78617
ENSG00000100697	DICER1	0.0751277	2.39949	0.0202297	0.189458
ENSG00000100711	ZFYVE21	0	0.0937625	1.64188	0.0133604
ENSG00000100714	MTHFD1	0.0164169	0.245076	0.0346415	0.257754
ENSG00000100721	TCL1A	0.0760188	0.0677456	0.91129	0.140424
ENSG00000100722	ZC3H14	0	0.0153934	1.08806	0
ENSG00000100726	TELO2	0.0119167	0	0	0.356462
ENSG00000100731	PCNX	0.251038	0	0	1.7362
ENSG00000100744	GSKIP	0.01407	0.0596359	0.135544	2.62882
ENSG00000100749	VRK1	0.369295	0	0	1.83947
ENSG00000100764	PSMC1	1.01539	0.108811	0.258165	2.85326
ENSG00000100767	PAPLN	0.392587	0	1.13369	0
ENSG00000100784	RPS6KA5	0.763999	0.437935	0.257588	0.279579
ENSG00000100796	SMEK1	0.072666	0.0513581	1.38711	1.44599
ENSG00000100802	C14orf93	0.349056	0	0	0.514806
ENSG00000100804	PSMB5	0.806315	0.449217	0.0388787	0.0401739
ENSG00000100811	YY1	0	0.0604574	0	1.42096
ENSG00000100813	ACIN1	0	0.00396335	0.065531	3.01372
ENSG00000100814	CCNB1IP1	0.0275647	0	0	0.799723
ENSG00000100815	TRIP11	0.141237	0.180492	1.53477	0.598283
ENSG00000100823	APEX1	0.729769	0.635099	0.619443	0.755119
ENSG00000100836	PABPN1	0.762937	0	0.242651	0
ENSG00000100852	ARHGAP5	1.33077	0.480266	0.536097	0.19892
ENSG00000100865	CINP	0.421359	0.388427	1.70346	1.06831
ENSG00000100867	DHRS2	0	0.0292103	0.096357	0
ENSG00000100883	SRP54	0.081084	0.135228	1.816	2.15609
ENSG00000100888	CHD8	0.127906	0.329157	0.211183	3.5916
ENSG00000100889	PCK2	0.0265912	1.66727	0	0.520124
ENSG00000100890	KIAA0391	0	0.506695	0	1.29422
ENSG00000100897	DCAF11	0.172104	0	0.0297747	1.33233
ENSG00000100902	PSMA6	0.115789	0.40379	0.112157	1.5065
ENSG00000100906	NFKBIA	0.676181	1.00473	1.87685	1.21738
ENSG00000100908	EMC9	0.13767	0.321435	1.05882	0.200397
ENSG00000100911	PSME2	0	0.0260349	0	0.325114
ENSG00000100916	BRMS1L	0.481838	0	0.163153	2.9159
ENSG00000100918	REC8	0	0.0630402	0.27372	0.0367912
ENSG00000100926	TM9SF1	0.0755816	0	0	1.05648
ENSG00000100934	SEC23A	0.598576	0.44084	2.20208	0.249313
ENSG00000100938	GMPR2	0	0.66968	0.166677	2.93583
ENSG00000100941	PNN	0.0557046	0.343034	0.101039	3.37151
ENSG00000100949	RABGGTA	0.0019119	1.21361	0.0848118	0.495515
ENSG00000100968	NFATC4	0.562559	1.74355	1.42896	0.44348
ENSG00000100979	PLTP	0.7012	0.333619	0.652366	3.15924
ENSG00000100982	PCIF1	0.0855248	0.057591	0.292396	1.4408
ENSG00000100983	GSS	0.103632	1.17728	0.672346	0.0782402
ENSG00000100985	MMP9	0.197266	0.851477	0.901223	0.309639
ENSG00000100991	TRPC4AP	0.295682	0.0653621	0.154287	0.02952
ENSG00000100994	PYGB	0.896267	0.0307371	0.882651	0.0089228
ENSG00000100997	ABHD12	0.889016	0.112209	0.848074	0.136958
ENSG00000101000	PROCR	0.00625155	0.953293	0.243071	1.89287
ENSG00000101003	GINS1	0.361324	0.38009	1.29524	0.668231
ENSG00000101017	CD40	0.742759	1.50383	0.814954	1.68247
ENSG00000101019	UQCC1	0.204369	0.123345	0.422189	1.83812
ENSG00000101040	ZMYND8	0	0.0417795	1.36183	0.117747
ENSG00000101052	IFT52	0.0380253	0	0	0.0796838
ENSG00000101057	MYBL2	0.374791	1.43307	0.437908	2.35941
ENSG00000101079	NDRG3	0.397676	0	0	0.567103
ENSG00000101082	SLA2	0.107017	0.579276	0.0866181	0
ENSG00000101084	C20orf24	0.172055	0	0.142943	0
ENSG00000101096	NFATC2	0.68565	2.94522	0.779526	1.79348
ENSG00000101104	PABPC1L	0.159555	0.362676	0.140326	2.01898
ENSG00000101109	STK4	0.0248908	0	0	0.0383228
ENSG00000101126	ADNP	0.0411014	0	0.0691739	3.17288
ENSG00000101132	PFDN4	1.02407	0.625697	0.486707	1.48613
ENSG00000101138	CSTF1	1.12248	0.213027	0.0338501	0.137241
ENSG00000101146	RAE1	0.957727	0	0	0.611612
ENSG00000101150	TPD52L2	0.56774	0.561096	0.330428	0.312622
ENSG00000101152	DNAJC5	0	0.0965257	0.00771244	1.78207
ENSG00000101158	NELFCD	0	0.0785697	1.06902	1.03628
ENSG00000101160	CTSZ	0	0.0285119	0.17771	2.1464
ENSG00000101161	PRPF6	1.52627	0.107187	0.00254876	0.081897
ENSG00000101166	SLMO2	0.229151	0.444952	0.563998	2.17111
ENSG00000101181	MTG2	0.108232	0.0445582	0.312948	2.16885
ENSG00000101182	PSMA7	0.941597	0	0	0.551896
ENSG00000101187	SLCO4A1	0.529732	1.35194	0.095944	0
ENSG00000101189	MRGBP	0.590285	0.575672	0.712246	1.25833
ENSG00000101190	TCFL5	0	2.33255	0.263157	0
ENSG00000101191	DIDO1	0.0372289	0.0339526	0.148847	1.96781
ENSG00000101193	GID8	0.381131	0.35201	0.218027	2.47051
ENSG00000101194	SLC17A9	0	0.164297	0	0.328071
ENSG00000101197	BIRC7	0.462417	1.08568	0.91189	0.455667
ENSG00000101199	ARFGAP1	0.158298	0.23435	0.647445	0.364114
ENSG00000101210	EEF1A2	0.614298	0.649771	1.88704	1.64346
ENSG00000101213	PTK6	0	0.0282576	0.0457859	0.236954
ENSG00000101216	GMEB2	0	0.929705	0	0.447549
ENSG00000101220	C20orf27	0.828378	0.182566	0.282181	1.20747
ENSG00000101224	CDC25B	0.772179	0.733731	0.45005	2.55286
ENSG00000101236	RNF24	0.400606	0	0	0.940601
ENSG00000101246	ARFRP1	0.657601	0	0.635042	0
ENSG00000101247	NDUFAF5	0.0565576	0.0784931	1.12565	2.35039
ENSG00000101255	TRIB3	0.236131	0.931429	1.37265	0.0646179
ENSG00000101265	RASSF2	0.171842	0.813256	0.111132	0.532458
ENSG00000101266	CSNK2A1	0.00899512	0	0	0.76898
ENSG00000101290	CDS2	0.425024	0.205827	0.922942	3.12119
ENSG00000101294	HM13	0.360217	0.785261	1.38403	0.238233
ENSG00000101298	SNPH	0.0756478	2.02356	0.196288	0.886861
ENSG00000101310	SEC23B	0.364378	0.513936	2.66343	0.173577
ENSG00000101311	FERMT1	0.518413	0.444038	1.2339	1.98501
ENSG00000101335	MYL9	1.89993	0.598026	0.134799	0.151708
ENSG00000101336	HCK	0	0.657933	0.302253	1.46108
ENSG00000101337	TM9SF4	0	0.41593	0.185379	2.3237
ENSG00000101342	TLDC2	0.431677	0.247305	0.0933769	1.67578
ENSG00000101343	CRNKL1	0.425318	0.380197	0.241653	2.12264
ENSG00000101346	POFUT1	0.118338	1.09865	0.394728	2.10497
ENSG00000101347	SAMHD1	0.728782	0.302481	0.800775	2.10634
ENSG00000101350	KIF3B	0.207278	0.770604	0.352296	0
ENSG00000101353	MROH8	0.125303	0.797218	0.267441	0.0579644
ENSG00000101361	NOP56	1.00974	0.0633388	0.0794581	1.7991
ENSG00000101363	MANBAL	0.784032	0.327302	0.16744	1.49481
ENSG00000101365	IDH3B	0.251196	0.142521	0.227407	0.1189
ENSG00000101367	MAPRE1	0.774443	0.567937	1.1346	0.591936
ENSG00000101384	JAG1	0.0198851	0.0870843	1.05596	0.160779
ENSG00000101391	CDK5RAP1	1.10871	0	0	0.999215
ENSG00000101400	SNTA1	0	0.825348	0.050657	0.511896
ENSG00000101407	TTI1	0	0.892756	0.159179	1.69557
ENSG00000101412	E2F1	0.98775	1.14868	0.786406	0.838506
ENSG00000101413	RPRD1B	0.0248923	0.06767	0.0748301	3.54969
ENSG00000101417	PXMP4	0.00607773	0	0.203436	2.15306
ENSG00000101421	CHMP4B	0.0205123	8.48568e-06	0.00940587	0.0460462
ENSG00000101438	SLC32A1	0	0.798679	0	1.17758
ENSG00000101439	CST3	0.793442	0.851734	1.43057	1.88348
ENSG00000101442	ACTR5	1.0535	0.0480004	0.0788213	1.56876
ENSG00000101443	WFDC2	0.0441092	0.218967	2.29563	0.0262687
ENSG00000101444	AHCY	1.53667	0.900699	0.387418	0.161413
ENSG00000101445	PPP1R16B	0.0904244	1.20525	0.492361	2.46929
ENSG00000101447	FAM83D	0.768472	2.24795	0.6554	0.449656
ENSG00000101452	DHX35	0.050645	0	0	0.657721
ENSG00000101457	DNTTIP1	0.37971	0.369013	0.712864	0.554872
ENSG00000101460	MAP1LC3A	0.114557	1.67342	1.86932	0.123221
ENSG00000101464	PIGU	0.750433	0.350655	0.0169358	0
ENSG00000101473	ACOT8	0	0.384526	0	1.93004
ENSG00000101474	APMAP	0.709641	0	0.555152	0
ENSG00000101493	ZNF516	2.02659	0.477753	0.337702	1.37492
ENSG00000101544	ADNP2	0	0.0467126	0	1.1961
ENSG00000101546	RBFA	0.106259	0.0308492	1.4517	0
ENSG00000101557	USP14	0.751056	0	0.0600042	2.05916
ENSG00000101558	VAPA	0.414197	0.7259	0.805777	2.25556
ENSG00000101574	METTL4	0.783497	0.470456	0.255114	2.59746
ENSG00000101577	LPIN2	2.00352	0.0654552	0.0990281	0
ENSG00000101596	SMCHD1	0.0957751	0.117467	0.891344	1.73829
ENSG00000101605	MYOM1	0.162668	1.2625	0.28171	2.66871
ENSG00000101608	MYL12A	0	0.541697	2.36021	0.248538
ENSG00000101624	CEP76	0.82295	0.969196	0.210665	0.193845
ENSG00000101638	ST8SIA5	0.453906	1.16393	0.64779	0.975869
ENSG00000101639	CEP192	1.72965	0.0159693	0.239962	0
ENSG00000101654	RNMT	0.00657307	0.0173552	1.64997	0.763873
ENSG00000101665	SMAD7	0.308696	0.332541	1.2405	1.2476
ENSG00000101670	LIPG	0.765839	1.72908	1.93997	0.620685
ENSG00000101695	RNF125	0.152166	0.273239	3.53322	0
ENSG00000101745	ANKRD12	0.00530835	0.0125288	1.25987	1.36738
ENSG00000101746	NOL4	0.108314	1.40737	1.50172	0.505002
ENSG00000101751	POLI	0.642324	0.742469	0.240561	3.15052
ENSG00000101752	MIB1	0.669258	1.49736	0.571581	0.828282
ENSG00000101773	RBBP8	0	0.0397996	0.720466	1.31473
ENSG00000101782	RIOK3	0.3883	1.01822	0.362579	1.15912
ENSG00000102189	EEA1	0.286189	0.312469	0.399049	0.80866
ENSG00000102445	KIAA0226L	1.84327	0.410807	1.93214	0.0832503
ENSG00000102471	NDFIP2	1.33567	0.343561	0.428675	2.54241
ENSG00000102524	TNFSF13B	0.377555	2.18003	2.16363	0.401948
ENSG00000102531	FNDC3A	0.00383424	0.218325	2.01898	0.720679
ENSG00000102543	CDADC1	0	0.0953998	0.497947	3.05169
ENSG00000102547	CAB39L	0.00504246	0.0672842	3.23895	0.0740981
ENSG00000102554	KLF5	1.20954	2.91238	1.17443	0.73562
ENSG00000102572	STK24	0.218128	0.084916	0.108837	2.87732
ENSG00000102575	ACP5	0.211504	1.95997	0.518916	1.43909
ENSG00000102580	DNAJC3	0.504329	0.357066	2.62571	0.840574
ENSG00000102595	UGGT2	0.624602	0	0	0.0287264
ENSG00000102606	ARHGEF7	1.15417	2.24642	0	0.07423
ENSG00000102699	PARP4	0.244485	0	0	0.437356
ENSG00000102710	SUPT20H	0.952786	0.155885	0.312415	0.0533992
ENSG00000102738	MRPS31	0.283449	0.395552	1.33617	2.28754
ENSG00000102743	SLC25A15	0.0050933	0.00304937	0.848969	1.70389
ENSG00000102753	KPNA3	0.617206	0.0924594	0.0697625	1.72941
ENSG00000102755	FLT1	0.197228	2.4724	0.310519	0
ENSG00000102760	RGCC	0	0.127558	0.497225	0
ENSG00000102763	VWA8	1.20607	1.51169	1.1784	1.18288
ENSG00000102780	DGKH	1.51697	1.41522	1.02696	0.980162
ENSG00000102781	KATNAL1	0.213982	1.44786	0.227064	1.31988
ENSG00000102786	INTS6	1.15364	1.2363	1.78845	0.928883
ENSG00000102796	DHRS12	0.149621	0	0.0611296	1.94606
ENSG00000102804	TSC22D1	1.08269	1.04992	1.06486	1.17211
ENSG00000102805	CLN5	0	0.0695074	0.00772555	2.72837
ENSG00000102858	MGRN1	0.097887	0.163167	0.657958	1.60811
ENSG00000102870	ZNF629	0.367311	3.15725	0.224954	0
ENSG00000102871	TRADD	0	0.235742	0.331959	0
ENSG00000102878	HSF4	0.450104	0.710495	2.32676	0.865385
ENSG00000102879	CORO1A	0.838642	0.636273	1.0171	1.7086
ENSG00000102882	MAPK3	0.0102431	1.1559	0	0.744742
ENSG00000102886	GDPD3	0.68681	0	0	0.973713
ENSG00000102890	ELMO3	0.0055597	0	0.0821523	0
ENSG00000102893	PHKB	0.0313435	0.532714	2.44961	0
ENSG00000102897	LYRM1	0	0.311689	0.0418173	1.56207
ENSG00000102898	NUTF2	1.22529	0.3361	0.286114	0.918317
ENSG00000102900	NUP93	0.262345	0.227485	0.629872	0.959439
ENSG00000102901	CENPT	0.194371	0	0.0742245	2.05039
ENSG00000102908	NFAT5	0.754058	0	0	0.888778
ENSG00000102910	LONP2	0	0.0653135	0.678386	0
ENSG00000102921	N4BP1	0.253703	0	0	0.980608
ENSG00000102931	ARL2BP	0	0.210723	0	2.00544
ENSG00000102934	PLLP	0.0656583	0	0	1.25284
ENSG00000102962	CCL22	0.00213803	0.0779393	2.95436	0.553844
ENSG00000102967	DHODH	0.111484	0	0	0.179935
ENSG00000102970	CCL17	0	0.00224771	1.96216	0.645356
ENSG00000102974	CTCF	0.581452	0.444239	0.470164	2.12747
ENSG00000102977	ACD	0.777982	0.267217	0.0835394	0.0735705
ENSG00000102978	POLR2C	0	1.33701	0	0.711888
ENSG00000102981	PARD6A	0.975026	0.985413	0.968717	1.45208
ENSG00000102984	ZNF821	0.211466	0	0.154626	0
ENSG00000102996	MMP15	0.341549	1.71028	1.87089	0.0172705
ENSG00000103005	USB1	0.250832	2.1025	0.395721	1.18179
ENSG00000103018	CYB5B	0.121906	0.145962	0.953186	2.88541
ENSG00000103021	CCDC113	0	0.378335	0	2.14285
ENSG00000103024	NME3	0.0357043	0.135849	0.195353	1.25281
ENSG00000103034	NDRG4	0	0.968787	0.802288	0
ENSG00000103035	PSMD7	1.53446	0.1012	0	1.27213
ENSG00000103037	SETD6	0	0.348675	0.128598	1.93161
ENSG00000103042	SLC38A7	0.0831347	0.0750509	0.626164	1.97544
ENSG00000103043	VAC14	0.783914	0.641029	0.57473	2.71528
ENSG00000103044	HAS3	0	0.138614	0.661753	2.47207
ENSG00000103047	TANGO6	0.436576	0.859858	2.16165	0.329221
ENSG00000103051	COG4	0	0.156052	0	1.25401
ENSG00000103056	SMPD3	0.317078	0.585722	1.1485	0.391431
ENSG00000103061	SLC7A6OS	0.36818	0	0	0.83745
ENSG00000103064	SLC7A6	0	0.213779	0.357835	2.4783
ENSG00000103066	PLA2G15	0	1.72476	0.0978504	0.820434
ENSG00000103067	ESRP2	0.544109	1.28989	0.131633	0.0979023
ENSG00000103089	FA2H	0	0.842875	0.0120128	1.08739
ENSG00000103091	WDR59	0.138749	0.664967	0.0787133	1.55611
ENSG00000103111	MON1B	0	0.274452	0.233424	3.25374
ENSG00000103121	CMC2	0.961053	0	0	0.14144
ENSG00000103126	AXIN1	0	0.0051371	0.328193	1.36045
ENSG00000103145	HCFC1R1	1.11443	1.05461	1.44075	1.48855
ENSG00000103148	NPRL3	0.293808	0.249271	0.369018	0.590163
ENSG00000103150	MLYCD	0.375641	0.522052	0.249045	2.14453
ENSG00000103152	MPG	0.0419842	0.428252	0.0522512	0
ENSG00000103160	HSDL1	0.145829	1.91439	0.137331	1.39759
ENSG00000103168	TAF1C	0.182121	0.00956164	0.0767535	0.327431
ENSG00000103174	NAGPA	0.729832	0.2871	0.562715	0.235846
ENSG00000103187	COTL1	0.132054	2.26837	0.626334	1.92518
ENSG00000103194	USP10	0.0130449	1.87619	0.248173	0
ENSG00000103196	CRISPLD2	0.228109	0.2142	1.83816	0.873315
ENSG00000103197	TSC2	0.221011	0	0	0.0534469
ENSG00000103199	ZNF500	0.0229959	0.139392	0.525718	0.139376
ENSG00000103202	NME4	0	0.731855	1.30267	0
ENSG00000103222	ABCC1	0.0240016	0.0501509	0.00796901	2.17591
ENSG00000103226	NOMO3	0	0.0362246	0.910546	0
ENSG00000103227	LMF1	0	0.895679	1.67778	0.0672514
ENSG00000103245	NARFL	0.131813	0.413154	0.165724	1.15482
[truncated: 9,989 more rows]

## Sheet: Supplementary Table 6
Supplementary Table 6. GOrilla output for ranked PBS4 of FST in TSI.
GO ID	Description	P value	Q value	Enrichment
GO:0018023	peptidyl-lysine trimethylation	4.44e-05	0.615	33.01
GO:1902969	mitotic DNA replication	9.14e-05	0.633	10936
GO:0043031	negative regulation of macrophage activation	0.000201	0.927	39.62
GO:0006479	protein methylation	0.000274	0.947	5.77
GO:0008213	protein alkylation	0.000274	0.757	5.77
GO:0006422	aspartyl-tRNA aminoacylation	0.000274	0.633	3645.33
GO:0140056	organelle localization by membrane tethering	0.000393	0.777	3.01
GO:0035331	negative regulation of hippo signaling	0.000452	0.781	10.45
GO:0034773	histone H4-K20 trimethylation	0.000555	0.854	93.47
GO:0016571	histone methylation	0.000626	0.867	6.86
GO:0022406	membrane docking	0.000653	0.822	2.87
GO:0043414	macromolecule methylation	0.000661	0.763	3.62
GO:0018022	peptidyl-lysine methylation	0.000742	0.79	6.67

## Sheet: Supplementary Table 7
Supplementary Table 7. GOrilla output for ranked PBS4 of FST in GBR.
GO ID	Description	P value	Q value	Enrichment
GO:2001040	positive regulation of cellular response to drug	8.94e-05	1	27.9
GO:1905206	positive regulation of hydrogen peroxide-induced cell death	8.94e-05	0.619	27.9
GO:1902969	mitotic DNA replication	9.14e-05	0.422	10936
GO:0035082	axoneme assembly	0.000231	0.801	8.7
GO:0060670	branching involved in labyrinthine layer morphogenesis	0.000387	1	12.15
GO:0003413	chondrocyte differentiation involved in endochondral bone morphogenesis	0.000419	0.968	94.28
GO:1901033	positive regulation of response to reactive oxygen species	0.000442	0.874	20.92
GO:0044245	polysaccharide digestion	0.000543	0.939	2734
GO:0019221	cytokine-mediated signaling pathway	0.000561	0.863	1.6
GO:0061138	morphogenesis of a branching epithelium	0.000838	1	3.22
GO:1903205	regulation of hydrogen peroxide-induced cell death	0.000899	1	8.72
GO:0019085	early viral transcription	0.000903	1	1822.67
GO:0061646	positive regulation of glutamate neurotransmitter secretion in response to membrane depolarization	0.000914	0.974	1093.6
GO:0043129	surfactant homeostasis	0.000923	0.912	76.21
GO:0036444	calcium import into the mitochondrion	0.000967	0.892	78.11

## Sheet: Supplementary Table 8
Supplementary Table 8. GOrilla output for ranked PBS4 of FST in FIN.
GO ID	Description	P value	Q value	Enrichment
GO:0045351	type I interferon biosynthetic process	0.00017	1	76.48
GO:0030901	midbrain development	0.00024	1	10.98
GO:0032077	positive regulation of deoxyribonuclease activity	0.000287	1	11.79
GO:0061304	retinal blood vessel morphogenesis	0.000335	1	86.79
GO:0032481	positive regulation of type I interferon production	0.00075	1	8.19
GO:0061299	retina vasculature morphogenesis in camera-type eye	0.000754	1	65.1
GO:0070194	synaptonemal complex disassembly	0.000903	1	1822.67
GO:0035965	cardiolipin acyl-chain remodeling	0.000992	1	8.5

## Sheet: Supplementary Table 9
Supplementary Table 9. GOrilla output for ranked PBS4 of PST (h2= 0.5) in TSI.
GO ID	Description	P value	Q value	Enrichment
GO:0050855	regulation of B cell receptor signaling pathway	2.02e-05	0.281	100.43
GO:0003183	mitral valve morphogenesis	2.74e-05	0.19	66.16
GO:0051239	regulation of multicellular organismal process	4.72e-05	0.218	2.13
GO:1901741	positive regulation of myoblast fusion	5.11e-05	0.177	68.17
GO:0001707	mesoderm formation	5.52e-05	0.153	17.71
GO:0050854	regulation of antigen receptor-mediated signaling pathway	5.92e-05	0.137	32.32
GO:0061053	somite development	6.81e-05	0.135	12.99
GO:0001704	formation of primary germ layer	8.13e-05	0.141	16.4
GO:1901739	regulation of myoblast fusion	8.83e-05	0.136	57.68
GO:0060143	positive regulation of syncytium formation by plasma membrane fusion	0.000118	0.164	53.56
GO:0120161	regulation of cold-induced thermogenesis	0.000122	0.154	5.04
GO:0006211	5-methylcytosine catabolic process	0.000161	0.186	124.98
GO:0019857	5-methylcytosine metabolic process	0.000161	0.172	124.98
GO:0002920	regulation of humoral immune response	0.000162	0.161	5.78
GO:0003186	tricuspid valve morphogenesis	0.000167	0.154	122.93
GO:0010769	regulation of cell morphogenesis involved in differentiation	0.000185	0.161	4.96
GO:0060142	regulation of syncytium formation by plasma membrane fusion	0.000185	0.151	46.87
GO:2000402	negative regulation of lymphocyte migration	0.000211	0.163	40.9
GO:0002923	regulation of humoral immune response mediated by circulating immunoglobulin	0.00022	0.161	30.13
GO:0010975	regulation of neuron projection development	0.000223	0.155	3.87
GO:0045595	regulation of cell differentiation	0.00023	0.152	2.24
GO:1904412	regulation of cardiac ventricle development	0.000267	0.168	3749.33
GO:1904414	positive regulation of cardiac ventricle development	0.000267	0.161	3749.33
GO:1905285	fibrous ring of heart morphogenesis	0.000267	0.154	3749.33
GO:0021998	neural plate mediolateral regionalization	0.000267	0.148	3749.33
GO:0048352	paraxial mesoderm structural organization	0.000267	0.142	3749.33
GO:0048338	mesoderm structural organization	0.000267	0.137	3749.33
GO:0010831	positive regulation of myotube differentiation	0.000269	0.133	41.66
GO:0022603	regulation of anatomical structure morphogenesis	0.000274	0.131	4.04
GO:0048514	blood vessel morphogenesis	0.000296	0.137	13.06
GO:0050770	regulation of axonogenesis	0.000315	0.141	6.59
GO:0030324	lung development	0.000331	0.144	12.78
GO:0048583	regulation of response to stimulus	0.00035	0.147	1.36
GO:0035408	histone H3-T6 phosphorylation	0.000352	0.144	5624
GO:0060413	atrial septum morphogenesis	0.000364	0.144	29.57
GO:0007166	cell surface receptor signaling pathway	0.000397	0.153	1.44
GO:0007165	signal transduction	0.000424	0.159	1.37
GO:0061626	pharyngeal arch artery morphogenesis	0.000428	0.156	92.2
GO:0032879	regulation of localization	0.000462	0.165	4.01
GO:0002822	regulation of adaptive immune response based on somatic recombination of immune receptors built from immunoglobulin superfamily domains	0.000477	0.166	2.56
GO:0050767	regulation of neurogenesis	0.000481	0.163	3.23
GO:0003181	atrioventricular valve morphogenesis	0.000488	0.161	30.07
GO:0060429	epithelium development	0.000511	0.165	2.69
GO:0045664	regulation of neuron differentiation	0.000532	0.168	3.35
GO:0030501	positive regulation of bone mineralization	0.000538	0.166	16.97
GO:0010464	regulation of mesenchymal cell proliferation	0.000548	0.165	33.08
GO:0045667	regulation of osteoblast differentiation	0.00059	0.174	37.08
GO:2000026	regulation of multicellular organismal development	0.000637	0.184	2.25
GO:0048741	skeletal muscle fiber development	0.000639	0.181	114.78
GO:1904476	negative regulation of Ras GTPase binding	0.000711	0.198	1406
GO:2001107	negative regulation of Rho guanyl-nucleotide exchange factor activity	0.000711	0.194	1406
GO:1903904	negative regulation of establishment of T cell polarity	0.000711	0.19	1406
GO:1905871	regulation of protein localization to cell leading edge	0.000711	0.186	1406
GO:1905872	negative regulation of protein localization to cell leading edge	0.000711	0.183	1406
GO:0060411	cardiac septum morphogenesis	0.000715	0.181	10.46
GO:0002925	positive regulation of humoral immune response mediated by circulating immunoglobulin	0.000743	0.184	50.21
GO:0120035	regulation of plasma membrane bounded cell projection organization	0.000792	0.193	3.09
GO:0045582	positive regulation of T cell differentiation	0.000803	0.192	5.48
GO:0048227	plasma membrane to endosome transport	0.000806	0.19	11.29
GO:0007155	cell adhesion	0.000812	0.188	2.94
GO:0010646	regulation of cell communication	0.000842	0.192	1.84
GO:0009966	regulation of signal transduction	0.000842	0.189	1.99
GO:0022610	biological adhesion	0.000851	0.187	2.93
GO:0001880	Mullerian duct regression	0.00088	0.191	1874.67
GO:0003272	endocardial cushion formation	0.00088	0.188	1874.67
GO:0003161	cardiac conduction system development	0.00088	0.185	1874.67
GO:0060896	neural plate pattern specification	0.00088	0.182	1874.67
GO:0060897	neural plate regionalization	0.00088	0.18	1874.67
GO:0048378	regulation of lateral mesodermal cell fate specification	0.00088	0.177	1874.67
GO:0060914	heart formation	0.00088	0.175	1874.67
GO:0060021	roof of mouth development	0.000892	0.174	15.73
GO:0001923	B-1 B cell differentiation	0.0009	0.174	14.44
GO:0002825	regulation of T-helper 1 type immune response	0.000904	0.172	5.13
GO:0031344	regulation of cell projection organization	0.000907	0.17	3.04
GO:0014904	myotube cell development	0.000966	0.179	94.52
GO:0051240	positive regulation of multicellular organismal process	0.000987	0.18	1.74
GO:0043065	positive regulation of apoptotic process	0.000988	0.178	2.41

## Sheet: Supplementary Table 10
Supplementary Table 10. GOrilla output for ranked PBS4 of PST (h2= 0.5) in GBR.
GO ID	Description	P value	Q value	Enrichment
GO:0023051	regulation of signaling	1.62e-09	2.25e-05	1.58
GO:0010646	regulation of cell communication	2.14e-09	1.49e-05	1.58
GO:0009966	regulation of signal transduction	5.37e-09	2.49e-05	1.61
GO:0048583	regulation of response to stimulus	3.63e-08	0.000126	1.48
GO:0009967	positive regulation of signal transduction	8.18e-08	0.000227	1.75
GO:0023056	positive regulation of signaling	1.04e-07	0.000241	1.7
GO:0048584	positive regulation of response to stimulus	2.41e-07	0.000477	1.61
GO:0010647	positive regulation of cell communication	2.64e-07	0.000458	1.68
GO:1902531	regulation of intracellular signal transduction	3.5e-07	0.00054	1.88
GO:0040011	locomotion	6.57e-07	0.000912	2.04
GO:0051239	regulation of multicellular organismal process	1.02e-06	0.00129	1.55
GO:0030155	regulation of cell adhesion	2.96e-06	0.00343	2.13
GO:0007165	signal transduction	3.52e-06	0.00376	1.28
GO:2000026	regulation of multicellular organismal development	4.84e-06	0.0048	1.61
GO:0051241	negative regulation of multicellular organismal process	9.85e-06	0.00912	1.91
GO:0048870	cell motility	1.05e-05	0.00915	1.97
GO:0006145	purine nucleobase catabolic process	1.28e-05	0.0105	387.86
GO:0050896	response to stimulus	1.42e-05	0.011	1.26
GO:1902533	positive regulation of intracellular signal transduction	1.61e-05	0.0117	1.84
GO:0050793	regulation of developmental process	1.61e-05	0.0112	1.49
GO:0050867	positive regulation of cell activation	1.62e-05	0.0107	2.58
GO:0050865	regulation of cell activation	1.65e-05	0.0104	2.21
GO:0002696	positive regulation of leukocyte activation	2.33e-05	0.014	2.58
GO:0042327	positive regulation of phosphorylation	2.43e-05	0.0141	1.81
GO:0051240	positive regulation of multicellular organismal process	2.47e-05	0.0137	1.51
GO:0045785	positive regulation of cell adhesion	2.48e-05	0.0132	2.4
GO:0070887	cellular response to chemical stimulus	2.54e-05	0.0131	1.42
GO:0009653	anatomical structure morphogenesis	2.86e-05	0.0142	1.88
GO:0032101	regulation of response to external stimulus	3.02e-05	0.0145	1.68
GO:0023052	signaling	3.03e-05	0.014	1.96
GO:0050803	regulation of synapse structure or activity	3.52e-05	0.0158	14.29
GO:0046113	nucleobase catabolic process	3.66e-05	0.0159	258.57
GO:0071396	cellular response to lipid	4.17e-05	0.0176	2.19
GO:0044093	positive regulation of molecular function	4.31e-05	0.0176	1.4
GO:0002682	regulation of immune system process	4.5e-05	0.0179	1.48
GO:0043367	CD4-positive, alpha-beta T cell differentiation	4.51e-05	0.0174	6.83
GO:0006955	immune response	4.55e-05	0.0171	1.65
GO:0010562	positive regulation of phosphorus metabolic process	4.59e-05	0.0168	1.76
GO:0045937	positive regulation of phosphate metabolic process	4.59e-05	0.0163	1.76
GO:0032502	developmental process	4.81e-05	0.0167	1.35
GO:0007267	cell-cell signaling	5.03e-05	0.017	1.99
GO:0001505	regulation of neurotransmitter levels	5.23e-05	0.0173	2.51
GO:0071310	cellular response to organic substance	5.77e-05	0.0186	1.45
GO:0050871	positive regulation of B cell activation	6.65e-05	0.021	6.66
GO:0050789	regulation of biological process	6.66e-05	0.0206	1.1
GO:0050864	regulation of B cell activation	7.59e-05	0.0229	5.31
GO:0001934	positive regulation of protein phosphorylation	7.75e-05	0.0229	1.79
GO:0051251	positive regulation of lymphocyte activation	7.77e-05	0.0225	2.56
GO:0001817	regulation of cytokine production	7.8e-05	0.0221	2.03
GO:0032879	regulation of localization	7.96e-05	0.0221	1.55
GO:0008544	epidermis development	8.4e-05	0.0229	8.22
GO:0002335	mature B cell differentiation	8.45e-05	0.0226	7.65
GO:0008593	regulation of Notch signaling pathway	8.58e-05	0.0225	4.59
GO:0048871	multicellular organismal homeostasis	8.87e-05	0.0228	3.15
GO:0065009	regulation of molecular function	9.42e-05	0.0238	1.43
GO:0050870	positive regulation of T cell activation	9.64e-05	0.0239	2.95
GO:0007166	cell surface receptor signaling pathway	9.64e-05	0.0235	1.52
GO:0022409	positive regulation of cell-cell adhesion	0.000101	0.0242	2.63
GO:1903039	positive regulation of leukocyte cell-cell adhesion	0.000102	0.0241	2.76
GO:0002694	regulation of leukocyte activation	0.000115	0.0266	2.07
GO:0065007	biological regulation	0.000116	0.0265	1.09
GO:0030104	water homeostasis	0.000117	0.0263	4.46
GO:0002313	mature B cell differentiation involved in immune response	0.000121	0.0266	8.75
GO:0050790	regulation of catalytic activity	0.000125	0.0271	1.48
GO:0003008	system process	0.000141	0.0302	1.53
GO:0035710	CD4-positive, alpha-beta T cell activation	0.000177	0.0373	5.81
GO:0048878	chemical homeostasis	0.000183	0.0379	1.52
GO:1901701	cellular response to oxygen-containing compound	0.000189	0.0386	1.62
GO:0051093	negative regulation of developmental process	0.000191	0.0385	1.76
GO:0050863	regulation of T cell activation	0.000203	0.0403	2.33
GO:0030890	positive regulation of B cell proliferation	0.000205	0.0402	9.54
GO:0030098	lymphocyte differentiation	0.00021	0.0404	2.68
GO:0099173	postsynapse organization	0.000212	0.0403	9.26
GO:0046632	alpha-beta T cell differentiation	0.000239	0.0449	4.38
GO:0043085	positive regulation of catalytic activity	0.000245	0.0453	1.61
GO:0045595	regulation of cell differentiation	0.000276	0.0504	1.37
GO:0007155	cell adhesion	0.000298	0.0537	1.67
GO:0051049	regulation of transport	0.000304	0.0542	1.54
GO:0033993	response to lipid	0.000305	0.0535	1.76
GO:0097061	dendritic spine organization	0.000324	0.0563	165.41
GO:0002643	regulation of tolerance induction	0.000325	0.0558	14.53
GO:0006935	chemotaxis	0.000335	0.0567	2.38
GO:0022610	biological adhesion	0.00034	0.057	1.66
GO:0048664	neuron fate determination	0.000352	0.0582	5624
GO:0042221	response to chemical	0.000353	0.0576	1.28
GO:0015793	glycerol transport	0.000379	0.0612	69.43
GO:0051094	positive regulation of developmental process	0.000387	0.0618	1.56
GO:0002287	alpha-beta T cell activation involved in immune response	0.000393	0.0621	5.83
GO:0002293	alpha-beta T cell differentiation involved in immune response	0.000393	0.0614	5.83
GO:0001932	regulation of protein phosphorylation	0.000398	0.0614	1.57
GO:0002376	immune system process	0.000405	0.0619	1.32
GO:0042330	taxis	0.000417	0.0629	2.35
GO:0002791	regulation of peptide secretion	0.000425	0.0634	1.84
GO:0043207	response to external biotic stimulus	0.000429	0.0634	1.84
GO:0010771	negative regulation of cell morphogenesis involved in differentiation	0.000434	0.0635	3.54
GO:0140009	L-aspartate import across plasma membrane	0.000444	0.0642	60.8
GO:0070777	D-aspartate transport	0.000444	0.0636	60.8
GO:0070779	D-aspartate import across plasma membrane	0.000444	0.0629	60.8
GO:0036255	response to methylamine	0.000445	0.0624	2249.6
GO:1903442	response to lipoic acid	0.000445	0.0617	2249.6
GO:0006928	movement of cell or subcellular component	0.000446	0.0613	1.68
GO:0051270	regulation of cellular component movement	0.000455	0.0619	1.95
GO:0060284	regulation of cell development	0.000479	0.0646	1.51
GO:0046121	deoxyribonucleoside catabolic process	0.000496	0.0662	55.68
GO:1903413	cellular response to bile acid	0.000508	0.0672	54.6
GO:1903412	response to bile acid	0.000508	0.0666	54.6
GO:0003007	heart morphogenesis	0.000522	0.0677	139.73
GO:0045066	regulatory T cell differentiation	0.000528	0.0679	2812
GO:0031295	T cell costimulation	0.000558	0.0711	4.78
GO:0050671	positive regulation of lymphocyte proliferation	0.000574	0.0724	4.61
GO:0030309	poly-N-acetyllactosamine metabolic process	0.000578	0.0723	76
GO:0030311	poly-N-acetyllactosamine biosynthetic process	0.000578	0.0717	76
GO:0001525	angiogenesis	0.000594	0.073	2.79
GO:0016477	cell migration	0.000605	0.0738	1.8
GO:0007154	cell communication	0.000627	0.0757	1.6
GO:0048869	cellular developmental process	0.000634	0.0759	1.36
GO:0032946	positive regulation of mononuclear cell proliferation	0.000635	0.0753	4.55
GO:0031294	lymphocyte costimulation	0.000682	0.0803	4.66
GO:0030334	regulation of cell migration	0.000699	0.0815	1.94
GO:2000821	regulation of grooming behavior	0.000711	0.0823	1406
GO:0097113	AMPA glutamate receptor clustering	0.000711	0.0816	1406
GO:0097688	glutamate receptor clustering	0.000711	0.081	1406
GO:0106027	neuron projection organization	0.000715	0.0808	117.17
GO:0002684	positive regulation of immune system process	0.00073	0.0818	1.74
GO:0050794	regulation of cellular process	0.000747	0.083	1.1
GO:0043410	positive regulation of MAPK cascade	0.000766	0.0844	2
GO:0002285	lymphocyte activation involved in immune response	0.00077	0.0841	3.62
GO:0031622	positive regulation of fever generation	0.000791	0.0858	15.39
GO:0031401	positive regulation of protein modification process	0.000805	0.0867	1.59
GO:0022407	regulation of cell-cell adhesion	0.000829	0.0886	2.09
GO:0070665	positive regulation of leukocyte proliferation	0.000854	0.0905	4.38
GO:0043408	regulation of MAPK cascade	0.000869	0.0914	1.81
GO:0014066	regulation of phosphatidylinositol 3-kinase signaling	0.00088	0.0918	8.12
GO:0030183	B cell differentiation	0.000891	0.0924	4.18
GO:2000171	negative regulation of dendrite development	0.000923	0.0949	26.91
GO:1904938	planar cell polarity pathway involved in axon guidance	0.000931	0.0951	18.24
GO:0002294	CD4-positive, alpha-beta T cell differentiation involved in immune response	0.000939	0.0951	6.22
GO:0042093	T-helper cell differentiation	0.000939	0.0944	6.22
GO:0030217	T cell differentiation	0.000973	0.0972	2.61
GO:1902105	regulation of leukocyte differentiation	0.000991	0.0983	2.77
GO:0050891	multicellular organismal water homeostasis	0.000997	0.0982	4.23

[truncated: 4 more sheets: Supplementary Table 11, Supplementary Table 12, Supplementary Table 13, Supplementary Table 14]
